# Supplementary material for: Bis(μ-4,6-dimethyl­pyrimidine-2-thiol­ato)-κ3 N,S:S;κ3 S:N,S-bis­[(triphenyl­phosphane-κP)silver(I)]
Source: Acta Crystallogr Sect E Struct Rep Online. 2012 Nov 30;68(Pt 12):m1572–3. doi: 10.1107/S1600536812048210 (PMC3588805; doi:10.1107/S1600536812048210)
Supplement: Supplementary file 1 [file e-68-m1572-sup1.cif]

##############################################################################
#                                                                            #
# This CIF contains the data in a paper accepted for publication in          #
# Acta Crystallographica Section E. It conforms to the requirements of       #
# Notes for Authors for Acta Crystallographica Section E, and has been       #
# peer reviewed under the auspices of the IUCr Commission on Journals.       #
#                                                                            #
# Full details of the Crystallographic Information File format               #
# are given in the paper "The Crystallographic Information File (CIF):       #
# a New Standard Archive File for Crystallography" by S. R. Hall, F. H.      #
# Allen and I. D. Brown [Acta Cryst. (1991), A47, 655-685].                  #
#                                                                            #
# The current version of the core CIF dictionary is obtainable from          #
# ftp://ftp.iucr.org/pub/cif_core.dic.                                       #
#                                                                            #
# Software is freely available for graphical display of the structure(s)     #
# in this CIF. For information consult the CIF software page                 #
# http://www.iucr.org/resources/cif/software.                                #
#                                                                            #
# This file may be used for bona fide research purposes within the           #
# scientific community so long as proper attribution is given to the journal # 
# article from which it was obtained.                                        #
#                                                                            #
##############################################################################
data_I
_audit_creation_method     SHELXL97
_chemical_name_systematic
;
Bis(\m-4,6-dimethylpyrimidine-2-thiolato)-\k^3^<i>N</i>,<i>S</i>:<i>S</i>;
\k^3^<i>S</i>:<i>N</i>,<i>S</i>-bis[(triphenylphosphane-\k<i>P</i>)silver(I)]
;
_chemical_name_common     ?
_chemical_formula_moiety     'C48 H44 Ag2 N4 P2 S2'
_chemical_formula_sum     'C48 H44 Ag2 N4 P2 S2'
_chemical_formula_iupac     '[Ag2 (C6 H7 N2 S)2 (C18 H15 P)2]'
_chemical_formula_weight     1018.67
_chemical_melting_point     ?
_symmetry_cell_setting     monoclinic
_symmetry_space_group_name_H-M     'P 21/n'
_symmetry_space_group_name_Hall     '-P 2yn'
loop_
    _symmetry_equiv_pos_as_xyz
    'x, y, z'
    '-x+1/2, y+1/2, -z+1/2'
    '-x, -y, -z'
    'x-1/2, -y-1/2, z-1/2'
_cell_length_a     11.7050(5)
_cell_length_b     15.3084(7)
_cell_length_c     12.5331(6)
_cell_angle_alpha     90.00
_cell_angle_beta     97.4830(10)
_cell_angle_gamma     90.00
_cell_volume     2226.62(18)
_cell_formula_units_Z     2
_cell_measurement_reflns_used     8845
_cell_measurement_theta_min     2.202
_cell_measurement_theta_max     28.303
_cell_measurement_temperature     293(2)
_exptl_crystal_description     block
_exptl_crystal_colour     yellow
_exptl_crystal_size_max     0.289
_exptl_crystal_size_mid     0.178
_exptl_crystal_size_min     0.088
_exptl_crystal_density_diffrn     1.519
_exptl_crystal_density_meas     ?
_exptl_crystal_density_method     'not measured'
_exptl_crystal_F_000     1032
_exptl_absorpt_coefficient_mu     1.083
_exptl_absorpt_correction_type     multi-scan
_exptl_absorpt_process_details     '(SADABS; Bruker, 2003)'
_exptl_absorpt_correction_T_min     0.793
_exptl_absorpt_correction_T_max     0.909
_exptl_special_details     ?
_diffrn_ambient_temperature     293(2)
_diffrn_radiation_type     MoK\a
_diffrn_radiation_wavelength     0.71073
_diffrn_radiation_source     'fine-focus sealed tube'
_diffrn_radiation_monochromator     graphite
_diffrn_measurement_device_type     'Bruker SMART CCD'
_diffrn_measurement_method     '\f and \w scans'
_diffrn_detector_area_resol_mean     ?
_diffrn_reflns_number     26686
_diffrn_reflns_av_R_equivalents     0.0228
_diffrn_reflns_av_sigmaI/netI     0.0194
_diffrn_reflns_theta_min     2.11
_diffrn_reflns_theta_max     28.34
_diffrn_reflns_theta_full     28.34
_diffrn_measured_fraction_theta_max     0.999
_diffrn_measured_fraction_theta_full     0.999
_diffrn_reflns_limit_h_min     -15
_diffrn_reflns_limit_h_max     15
_diffrn_reflns_limit_k_min     -20
_diffrn_reflns_limit_k_max     20
_diffrn_reflns_limit_l_min     -16
_diffrn_reflns_limit_l_max     16
_diffrn_standards_number     ?
_diffrn_standards_interval_count     ?
_diffrn_standards_interval_time     ?
_diffrn_standards_decay_%     ?
_refine_special_details     ?
_reflns_number_total     5568
_reflns_number_gt     4798
_reflns_threshold_expression     I>2\s(I)
_refine_ls_structure_factor_coef     Fsqd
_refine_ls_matrix_type     full
_refine_ls_R_factor_all     0.0387
_refine_ls_R_factor_gt     0.0319
_refine_ls_wR_factor_gt     0.0845
_refine_ls_wR_factor_ref     0.0884
_refine_ls_goodness_of_fit_ref     1.043
_refine_ls_restrained_S_all     1.043
_refine_ls_number_reflns     5568
_refine_ls_number_parameters     266
_refine_ls_number_restraints     0
_refine_ls_number_constraints     0
_refine_ls_hydrogen_treatment     mixed
_refine_ls_weighting_scheme     calc
_refine_ls_weighting_details
         'calc w=1/[\s^2^(Fo^2^)+(0.0481P)^2^+0.8969P] where P=(Fo^2^+2Fc^2^)/3'
_atom_sites_solution_hydrogens     geom
_atom_sites_solution_primary     direct
_atom_sites_solution_secondary     difmap
_refine_ls_shift/su_max     0.003
_refine_ls_shift/su_mean     0.000
_refine_diff_density_max     0.543
_refine_diff_density_min     -0.287
_refine_ls_extinction_method     none
_refine_ls_extinction_coef     ?
loop_
    _atom_type_symbol
    _atom_type_description
    _atom_type_scat_dispersion_real
    _atom_type_scat_dispersion_imag
    _atom_type_scat_source
    'C' 'C' 0.0033 0.0016
                         'International Tables Vol C Tables 4.2.6.8 and 6.1.1.4'
    'H' 'H' 0.0000 0.0000
                         'International Tables Vol C Tables 4.2.6.8 and 6.1.1.4'
    'N' 'N' 0.0061 0.0033
                         'International Tables Vol C Tables 4.2.6.8 and 6.1.1.4'
    'Ag' 'Ag' -0.8971 1.1015
                         'International Tables Vol C Tables 4.2.6.8 and 6.1.1.4'
    'P' 'P' 0.1023 0.0942
                         'International Tables Vol C Tables 4.2.6.8 and 6.1.1.4'
    'S' 'S' 0.1246 0.1234
                         'International Tables Vol C Tables 4.2.6.8 and 6.1.1.4'
_computing_data_collection     'SMART (Bruker, 1998)'
_computing_cell_refinement     'SAINT (Bruker, 2003)'
_computing_data_reduction     'SAINT (Bruker, 2003)'
_computing_structure_solution     'SHELXS97 (Sheldrick, 2008)'
_computing_structure_refinement     'SHELXL97 (Sheldrick, 2008)'
_computing_molecular_graphics     '<i>Mercury</i> (Macrae <i>et al.</i>, 2008)'
_computing_publication_material
;
SHELXTL (Sheldrick, 2008) and publCIF (Westrip, 2010)
;
loop_
    _atom_site_type_symbol
    _atom_site_label
    _atom_site_fract_x
    _atom_site_fract_y
    _atom_site_fract_z
    _atom_site_U_iso_or_equiv
    _atom_site_adp_type
    _atom_site_calc_flag
    _atom_site_refinement_flags
    _atom_site_occupancy
    _atom_site_symmetry_multiplicity
    _atom_site_disorder_assembly
    _atom_site_disorder_group
    C C1 0.64391(17) 0.09032(14) -0.12789(17) 0.0376(4) Uani d . 1 1 . .
    C C2 0.6887(2) 0.20334(17) -0.2336(2) 0.0512(6) Uani d . 1 1 . .
    C C3 0.6524(3) 0.26179(17) -0.1622(2) 0.0578(7) Uani d . 1 1 . .
    C C4 0.6137(2) 0.23054(15) -0.07073(19) 0.0457(5) Uani d . 1 1 . .
    C C5 0.7338(4) 0.2323(2) -0.3350(3) 0.0798(10) Uani d . 1 1 . .
    H H5A 0.7548 0.1820 -0.3739 0.120 Uiso calc R 1 1 . .
    H H5B 0.8003 0.2687 -0.3168 0.120 Uiso calc R 1 1 . .
    H H5C 0.6752 0.2647 -0.3790 0.120 Uiso calc R 1 1 . .
    C C6 0.5799(3) 0.28888(19) 0.0155(2) 0.0673(8) Uani d . 1 1 . .
    H H6A 0.5556 0.2540 0.0721 0.101 Uiso calc R 1 1 . .
    H H6B 0.5177 0.3261 -0.0141 0.101 Uiso calc R 1 1 . .
    H H6C 0.6446 0.3241 0.0440 0.101 Uiso calc R 1 1 . .
    C C21 0.69001(19) 0.17384(14) 0.30847(17) 0.0390(4) Uani d . 1 1 . .
    C C22 0.5829(2) 0.21344(18) 0.3033(2) 0.0525(6) Uani d . 1 1 . .
    H H22 0.5174 0.1845 0.2712 0.063 Uiso calc R 1 1 . .
    C C23 0.5735(3) 0.2965(2) 0.3463(2) 0.0662(8) Uani d . 1 1 . .
    H H23 0.5015 0.3229 0.3427 0.079 Uiso calc R 1 1 . .
    C C24 0.6690(3) 0.33977(17) 0.3938(2) 0.0654(8) Uani d . 1 1 . .
    H H24 0.6618 0.3951 0.4230 0.079 Uiso calc R 1 1 . .
    C C25 0.7747(3) 0.30172(18) 0.3984(2) 0.0620(7) Uani d . 1 1 . .
    H H25 0.8396 0.3314 0.4304 0.074 Uiso calc R 1 1 . .
    C C26 0.7861(2) 0.21889(17) 0.3557(2) 0.0533(6) Uani d . 1 1 . .
    H H26 0.8587 0.1936 0.3588 0.064 Uiso calc R 1 1 . .
    C C31 0.66300(17) -0.00663(15) 0.36218(17) 0.0384(4) Uani d . 1 1 . .
    C C32 0.6224(2) -0.08985(19) 0.3347(2) 0.0581(6) Uani d . 1 1 . .
    H H32 0.6112 -0.1070 0.2630 0.070 Uiso calc R 1 1 . .
    C C33 0.5986(3) -0.1472(2) 0.4139(3) 0.0799(10) Uani d . 1 1 . .
    H H33 0.5735 -0.2035 0.3955 0.096 Uiso calc R 1 1 . .
    C C34 0.6118(3) -0.1213(3) 0.5202(3) 0.0781(10) Uani d . 1 1 . .
    H H34 0.5955 -0.1602 0.5732 0.094 Uiso calc R 1 1 . .
    C C35 0.6487(3) -0.0385(2) 0.5481(2) 0.0698(9) Uani d . 1 1 . .
    H H35 0.6559 -0.0207 0.6196 0.084 Uiso calc R 1 1 . .
    C C36 0.6751(2) 0.0184(2) 0.4697(2) 0.0530(6) Uani d . 1 1 . .
    H H36 0.7013 0.0743 0.4890 0.064 Uiso calc R 1 1 . .
    N N1 0.60828(16) 0.14406(12) -0.05384(15) 0.0397(4) Uani d . 1 1 . .
    N N2 0.68507(17) 0.11646(13) -0.21745(15) 0.0452(4) Uani d . 1 1 . .
    H H3 0.665(3) 0.318(2) -0.173(2) 0.064(8) Uiso d . 1 1 . .
    C C11 0.84851(19) 0.04687(14) 0.2463(2) 0.0406(5) Uani d . 1 1 . .
    C C12 0.8906(3) 0.0742(2) 0.1534(2) 0.0591(7) Uani d . 1 1 . .
    H H12 0.8425 0.1018 0.0987 0.071 Uiso calc R 1 1 . .
    C C13 1.0069(3) 0.0597(2) 0.1432(3) 0.0782(11) Uani d . 1 1 . .
    H H13 1.0360 0.0783 0.0815 0.094 Uiso calc R 1 1 . .
    C C14 1.0778(3) 0.0188(2) 0.2223(4) 0.0801(11) Uani d . 1 1 . .
    H H14 1.1547 0.0093 0.2143 0.096 Uiso calc R 1 1 . .
    C C15 1.0368(2) -0.0081(2) 0.3123(3) 0.0726(9) Uani d . 1 1 . .
    H H15 1.0858 -0.0362 0.3658 0.087 Uiso calc R 1 1 . .
    C C16 0.9221(2) 0.00566(18) 0.3264(2) 0.0531(6) Uani d . 1 1 . .
    H H16 0.8950 -0.0127 0.3892 0.064 Uiso calc R 1 1 . .
    Ag Ag1 0.570898(16) 0.048363(12) 0.086830(13) 0.04660(8) Uani d . 1 1 . .
    P P1 0.69618(5) 0.06407(4) 0.25410(4) 0.03501(12) Uani d . 1 1 . .
    S S1 0.35819(5) 0.02130(4) 0.09946(5) 0.04512(14) Uani d . 1 1 . .
loop_
    _atom_site_aniso_label
    _atom_site_aniso_U_11
    _atom_site_aniso_U_22
    _atom_site_aniso_U_33
    _atom_site_aniso_U_12
    _atom_site_aniso_U_13
    _atom_site_aniso_U_23
    C1 0.0319(9) 0.0395(11) 0.0411(11) 0.0003(8) 0.0034(8) 0.0072(9)
    C2 0.0592(15) 0.0507(14) 0.0446(12) -0.0067(11) 0.0096(11) 0.0118(11)
    C3 0.083(2) 0.0362(13) 0.0531(15) -0.0049(12) 0.0057(13) 0.0099(11)
    C4 0.0538(13) 0.0383(11) 0.0436(12) 0.0023(10) 0.0012(10) 0.0032(9)
    C5 0.113(3) 0.070(2) 0.0621(18) -0.0094(19) 0.0349(18) 0.0209(16)
    C6 0.097(2) 0.0480(15) 0.0575(16) 0.0074(15) 0.0102(16) -0.0049(12)
    C21 0.0473(11) 0.0363(10) 0.0345(10) 0.0001(9) 0.0090(9) 0.0024(8)
    C22 0.0541(14) 0.0543(14) 0.0499(13) 0.0089(11) 0.0103(11) 0.0040(11)
    C23 0.082(2) 0.0571(16) 0.0636(17) 0.0293(16) 0.0268(16) 0.0113(14)
    C24 0.108(2) 0.0344(12) 0.0598(16) 0.0041(14) 0.0351(17) 0.0037(11)
    C25 0.084(2) 0.0435(14) 0.0615(16) -0.0152(14) 0.0203(15) -0.0097(12)
    C26 0.0585(15) 0.0439(13) 0.0584(15) -0.0052(11) 0.0108(12) -0.0087(11)
    C31 0.0330(10) 0.0453(12) 0.0378(10) 0.0022(9) 0.0075(8) 0.0037(9)
    C32 0.0635(16) 0.0516(15) 0.0603(16) -0.0116(13) 0.0116(13) 0.0003(12)
    C33 0.083(2) 0.0578(18) 0.100(3) -0.0168(16) 0.019(2) 0.0209(18)
    C34 0.0669(19) 0.090(2) 0.081(2) 0.0028(17) 0.0261(17) 0.041(2)
    C35 0.0621(17) 0.105(3) 0.0443(14) 0.0128(17) 0.0149(13) 0.0211(15)
    C36 0.0534(14) 0.0641(16) 0.0412(12) 0.0022(12) 0.0047(11) 0.0015(11)
    N1 0.0436(9) 0.0373(9) 0.0383(9) 0.0003(8) 0.0061(7) 0.0036(7)
    N2 0.0486(10) 0.0472(11) 0.0415(10) -0.0010(9) 0.0118(8) 0.0043(8)
    C11 0.0376(11) 0.0377(11) 0.0481(12) -0.0057(8) 0.0120(9) -0.0107(9)
    C12 0.0602(16) 0.0659(16) 0.0554(15) -0.0148(13) 0.0236(13) -0.0094(13)
    C13 0.071(2) 0.087(2) 0.087(2) -0.0274(18) 0.047(2) -0.0282(19)
    C14 0.0470(15) 0.071(2) 0.129(3) -0.0104(15) 0.036(2) -0.039(2)
    C15 0.0417(14) 0.0596(18) 0.116(3) 0.0051(13) 0.0075(16) -0.0152(18)
    C16 0.0423(12) 0.0517(14) 0.0653(16) 0.0035(11) 0.0071(11) -0.0039(12)
    Ag1 0.05306(12) 0.05106(12) 0.03463(10) -0.01141(8) 0.00173(8) 0.00047(7)
    P1 0.0351(3) 0.0382(3) 0.0317(3) -0.0029(2) 0.0043(2) -0.0018(2)
    S1 0.0448(3) 0.0354(3) 0.0576(3) 0.0031(2) 0.0160(3) 0.0063(2)
_geom_special_details     ?
loop_
    _geom_bond_atom_site_label_1
    _geom_bond_atom_site_label_2
    _geom_bond_site_symmetry_2
    _geom_bond_distance
    _geom_bond_publ_flag
    C1 N2 . 1.339(3) ?
    C1 N1 . 1.346(3) ?
    C1 S1 3_655 1.746(2) ?
    C2 N2 . 1.347(3) ?
    C2 C3 . 1.372(4) ?
    C2 C5 . 1.505(3) ?
    C3 C4 . 1.373(3) ?
    C3 H3 . 0.89(3) ?
    C4 N1 . 1.343(3) ?
    C4 C6 . 1.495(4) ?
    C5 H5A . 0.9600 ?
    C5 H5B . 0.9600 ?
    C5 H5C . 0.9600 ?
    C6 H6A . 0.9600 ?
    C6 H6B . 0.9600 ?
    C6 H6C . 0.9600 ?
    C21 C26 . 1.385(3) ?
    C21 C22 . 1.387(3) ?
    C21 P1 . 1.818(2) ?
    C22 C23 . 1.391(4) ?
    C22 H22 . 0.9300 ?
    C23 C24 . 1.367(5) ?
    C23 H23 . 0.9300 ?
    C24 C25 . 1.362(5) ?
    C24 H24 . 0.9300 ?
    C25 C26 . 1.390(4) ?
    C25 H25 . 0.9300 ?
    C26 H26 . 0.9300 ?
    C31 C32 . 1.387(4) ?
    C31 C36 . 1.390(3) ?
    C31 P1 . 1.815(2) ?
    C32 C33 . 1.380(4) ?
    C32 H32 . 0.9300 ?
    C33 C34 . 1.379(5) ?
    C33 H33 . 0.9300 ?
    C34 C35 . 1.370(5) ?
    C34 H34 . 0.9300 ?
    C35 C36 . 1.377(4) ?
    C35 H35 . 0.9300 ?
    C36 H36 . 0.9300 ?
    N1 Ag1 . 2.3763(18) ?
    C11 C12 . 1.386(3) ?
    C11 C16 . 1.387(4) ?
    C11 P1 . 1.818(2) ?
    C12 C13 . 1.401(4) ?
    C12 H12 . 0.9300 ?
    C13 C14 . 1.360(6) ?
    C13 H13 . 0.9300 ?
    C14 C15 . 1.346(5) ?
    C14 H14 . 0.9300 ?
    C15 C16 . 1.393(4) ?
    C15 H15 . 0.9300 ?
    C16 H16 . 0.9300 ?
    Ag1 P1 . 2.4088(6) ?
    Ag1 S1 . 2.5492(6) ?
    Ag1 S1 3_655 2.7897(6) ?
    Ag1 Ag1 3_655 2.9569(4) ?
    S1 C1 3_655 1.746(2) ?
    S1 Ag1 3_655 2.7897(6) ?
loop_
    _geom_angle_atom_site_label_1
    _geom_angle_atom_site_label_2
    _geom_angle_atom_site_label_3
    _geom_angle_site_symmetry_1
    _geom_angle_site_symmetry_3
    _geom_angle
    _geom_angle_publ_flag
    N2 C1 N1 . . 125.0(2) ?
    N2 C1 S1 . 3_655 118.66(17) ?
    N1 C1 S1 . 3_655 116.31(15) ?
    N2 C2 C3 . . 121.8(2) ?
    N2 C2 C5 . . 116.1(3) ?
    C3 C2 C5 . . 122.1(3) ?
    C2 C3 C4 . . 118.8(2) ?
    C2 C3 H3 . . 117.6(19) ?
    C4 C3 H3 . . 123(2) ?
    N1 C4 C3 . . 120.1(2) ?
    N1 C4 C6 . . 116.9(2) ?
    C3 C4 C6 . . 122.9(2) ?
    C2 C5 H5A . . 109.5 ?
    C2 C5 H5B . . 109.5 ?
    H5A C5 H5B . . 109.5 ?
    C2 C5 H5C . . 109.5 ?
    H5A C5 H5C . . 109.5 ?
    H5B C5 H5C . . 109.5 ?
    C4 C6 H6A . . 109.5 ?
    C4 C6 H6B . . 109.5 ?
    H6A C6 H6B . . 109.5 ?
    C4 C6 H6C . . 109.5 ?
    H6A C6 H6C . . 109.5 ?
    H6B C6 H6C . . 109.5 ?
    C26 C21 C22 . . 118.8(2) ?
    C26 C21 P1 . . 123.42(18) ?
    C22 C21 P1 . . 117.80(19) ?
    C21 C22 C23 . . 119.9(3) ?
    C21 C22 H22 . . 120.1 ?
    C23 C22 H22 . . 120.1 ?
    C24 C23 C22 . . 120.7(3) ?
    C24 C23 H23 . . 119.7 ?
    C22 C23 H23 . . 119.7 ?
    C25 C24 C23 . . 119.8(3) ?
    C25 C24 H24 . . 120.1 ?
    C23 C24 H24 . . 120.1 ?
    C24 C25 C26 . . 120.4(3) ?
    C24 C25 H25 . . 119.8 ?
    C26 C25 H25 . . 119.8 ?
    C21 C26 C25 . . 120.4(3) ?
    C21 C26 H26 . . 119.8 ?
    C25 C26 H26 . . 119.8 ?
    C32 C31 C36 . . 118.8(2) ?
    C32 C31 P1 . . 117.53(18) ?
    C36 C31 P1 . . 123.68(19) ?
    C33 C32 C31 . . 120.0(3) ?
    C33 C32 H32 . . 120.0 ?
    C31 C32 H32 . . 120.0 ?
    C34 C33 C32 . . 120.3(3) ?
    C34 C33 H33 . . 119.9 ?
    C32 C33 H33 . . 119.9 ?
    C35 C34 C33 . . 120.3(3) ?
    C35 C34 H34 . . 119.9 ?
    C33 C34 H34 . . 119.9 ?
    C34 C35 C36 . . 119.7(3) ?
    C34 C35 H35 . . 120.2 ?
    C36 C35 H35 . . 120.2 ?
    C35 C36 C31 . . 120.9(3) ?
    C35 C36 H36 . . 119.6 ?
    C31 C36 H36 . . 119.6 ?
    C4 N1 C1 . . 117.93(19) ?
    C4 N1 Ag1 . . 137.84(16) ?
    C1 N1 Ag1 . . 103.78(13) ?
    C1 N2 C2 . . 116.3(2) ?
    C12 C11 C16 . . 119.3(2) ?
    C12 C11 P1 . . 117.4(2) ?
    C16 C11 P1 . . 123.23(18) ?
    C11 C12 C13 . . 119.0(3) ?
    C11 C12 H12 . . 120.5 ?
    C13 C12 H12 . . 120.5 ?
    C14 C13 C12 . . 120.9(3) ?
    C14 C13 H13 . . 119.5 ?
    C12 C13 H13 . . 119.5 ?
    C15 C14 C13 . . 120.1(3) ?
    C15 C14 H14 . . 120.0 ?
    C13 C14 H14 . . 120.0 ?
    C14 C15 C16 . . 121.0(3) ?
    C14 C15 H15 . . 119.5 ?
    C16 C15 H15 . . 119.5 ?
    C11 C16 C15 . . 119.7(3) ?
    C11 C16 H16 . . 120.2 ?
    C15 C16 H16 . . 120.2 ?
    N1 Ag1 P1 . . 115.73(5) ?
    N1 Ag1 S1 . . 114.96(5) ?
    P1 Ag1 S1 . . 116.81(2) ?
    N1 Ag1 S1 . 3_655 60.73(5) ?
    P1 Ag1 S1 . 3_655 123.56(2) ?
    S1 Ag1 S1 . 3_655 112.912(15) ?
    N1 Ag1 Ag1 . 3_655 84.41(5) ?
    P1 Ag1 Ag1 . 3_655 155.550(17) ?
    S1 Ag1 Ag1 . 3_655 60.342(16) ?
    S1 Ag1 Ag1 3_655 3_655 52.570(14) ?
    C31 P1 C11 . . 105.11(10) ?
    C31 P1 C21 . . 104.39(10) ?
    C11 P1 C21 . . 103.96(10) ?
    C31 P1 Ag1 . . 115.14(7) ?
    C11 P1 Ag1 . . 115.39(8) ?
    C21 P1 Ag1 . . 111.66(7) ?
    C1 S1 Ag1 3_655 . 102.21(7) ?
    C1 S1 Ag1 3_655 3_655 79.07(7) ?
    Ag1 S1 Ag1 . 3_655 67.088(15) ?
loop_
    _geom_hbond_atom_site_label_D
    _geom_hbond_atom_site_label_H
    _geom_hbond_atom_site_label_A
    _geom_hbond_site_symmetry_A
    _geom_hbond_distance_DH
    _geom_hbond_distance_HA
    _geom_hbond_distance_DA
    _geom_hbond_angle_DHA
    _geom_hbond_publ_flag
    C14 H14 S1 1_655 0.93 2.94 3.801(3) 154.2 yes
    C14 H14 N2 3_755 0.93 2.69 3.471(4) 142.5 yes
    C35 H35 N2 1_556 0.93 2.93 3.756(4) 150.5 yes
_iucr_refine_instructions_details
;
TITL sk010 in P2(1)/n
CELL  0.71073  11.7050  15.3084  12.5331   90.000   97.483   90.000
ZERR     2.00   0.0005   0.0007   0.0006    0.000    0.001    0.000
LATT   1
SYMM  1/2 - X, 1/2 + Y, 1/2 - Z
SFAC  C    H    N    AG   P    S
UNIT  96   88   8    4    4    4
MERG   2
FMAP   2
PLAN   20
ACTA
BOND   $H
L.S.   4
WGHT    0.048100    0.890500
FVAR       0.44872
C1    1    0.643914    0.090324   -0.127892    11.00000    0.03186    0.03951 =
         0.04113    0.00722    0.00340    0.00031
C2    1    0.688739    0.203336   -0.233637    11.00000    0.05915    0.05072 =
         0.04457    0.01182    0.00961   -0.00667
C3    1    0.652431    0.261789   -0.162225    11.00000    0.08335    0.03618 =
         0.05310    0.00989    0.00574   -0.00492
C4    1    0.613654    0.230540   -0.070727    11.00000    0.05376    0.03830 =
         0.04359    0.00316    0.00124    0.00234
C5    1    0.733830    0.232284   -0.335008    11.00000    0.11342    0.07025 =
         0.06206    0.02088    0.03489   -0.00943
AFIX  33
H5A   2    0.754758    0.181987   -0.373903    11.00000   -1.50000
H5B   2    0.800309    0.268679   -0.316844    11.00000   -1.50000
H5C   2    0.675192    0.264657   -0.378956    11.00000   -1.50000
AFIX   0
C6    1    0.579869    0.288877    0.015541    11.00000    0.09652    0.04796 =
         0.05753   -0.00488    0.01023    0.00738
AFIX  33
H6A   2    0.555596    0.253968    0.072119    11.00000   -1.50000
H6B   2    0.517673    0.326069   -0.014082    11.00000   -1.50000
H6C   2    0.644640    0.324060    0.043991    11.00000   -1.50000
AFIX   0
C11   1    0.848506    0.046874    0.246271    11.00000    0.03758    0.03774 =
         0.04805   -0.01073    0.01197   -0.00571
C12   1    0.890643    0.074224    0.153425    11.00000    0.06023    0.06589 =
         0.05536   -0.00944    0.02359   -0.01478
AFIX  43
H12   2    0.842475    0.101787    0.098748    11.00000   -1.20000
AFIX   0
C13   1    1.006901    0.059702    0.143236    11.00000    0.07095    0.08691 =
         0.08656   -0.02823    0.04724   -0.02742
AFIX  43
H13   2    1.036022    0.078318    0.081494    11.00000   -1.20000
AFIX   0
C14   1    1.077784    0.018772    0.222342    11.00000    0.04698    0.07096 =
         0.12883   -0.03925    0.03551   -0.01043
AFIX  43
H14   2    1.154673    0.009328    0.214256    11.00000   -1.20000
AFIX   0
C15   1    1.036813   -0.008081    0.312296    11.00000    0.04169    0.05964 =
         0.11563   -0.01524    0.00754    0.00506
AFIX  43
H15   2    1.085817   -0.036236    0.365842    11.00000   -1.20000
AFIX   0
C16   1    0.922107    0.005665    0.326404    11.00000    0.04234    0.05170 =
         0.06533   -0.00390    0.00711    0.00350
AFIX  43
H16   2    0.895010   -0.012698    0.389241    11.00000   -1.20000
AFIX   0
C21   1    0.690015    0.173842    0.308466    11.00000    0.04728    0.03633 =
         0.03449    0.00238    0.00896    0.00011
C22   1    0.582888    0.213444    0.303346    11.00000    0.05412    0.05435 =
         0.04992    0.00403    0.01032    0.00893
AFIX  43
H22   2    0.517429    0.184512    0.271232    11.00000   -1.20000
AFIX   0
C23   1    0.573514    0.296499    0.346320    11.00000    0.08234    0.05707 =
         0.06361    0.01134    0.02677    0.02928
AFIX  43
H23   2    0.501541    0.322881    0.342687    11.00000   -1.20000
AFIX   0
C24   1    0.668983    0.339774    0.393848    11.00000    0.10850    0.03441 =
         0.05979    0.00370    0.03513    0.00411
AFIX  43
H24   2    0.661770    0.395065    0.422982    11.00000   -1.20000
AFIX   0
C25   1    0.774662    0.301719    0.398424    11.00000    0.08395    0.04349 =
         0.06150   -0.00971    0.02029   -0.01525
AFIX  43
H25   2    0.839618    0.331353    0.430371    11.00000   -1.20000
AFIX   0
C26   1    0.786093    0.218892    0.355672    11.00000    0.05845    0.04387 =
         0.05839   -0.00873    0.01085   -0.00516
AFIX  43
H26   2    0.858682    0.193583    0.358787    11.00000   -1.20000
AFIX   0
C31   1    0.663002   -0.006628    0.362185    11.00000    0.03302    0.04528 =
         0.03778    0.00370    0.00748    0.00224
C32   1    0.622388   -0.089846    0.334736    11.00000    0.06347    0.05161 =
         0.06026    0.00025    0.01158   -0.01163
AFIX  43
H32   2    0.611199   -0.107008    0.262952    11.00000   -1.20000
AFIX   0
C33   1    0.598589   -0.147159    0.413907    11.00000    0.08347    0.05776 =
         0.10034    0.02092    0.01881   -0.01683
AFIX  43
H33   2    0.573550   -0.203482    0.395506    11.00000   -1.20000
AFIX   0
C34   1    0.611766   -0.121292    0.520187    11.00000    0.06695    0.09028 =
         0.08140    0.04103    0.02605    0.00275
AFIX  43
H34   2    0.595515   -0.160224    0.573150    11.00000   -1.20000
AFIX   0
C35   1    0.648699   -0.038475    0.548087    11.00000    0.06210    0.10507 =
         0.04433    0.02113    0.01485    0.01284
AFIX  43
H35   2    0.655932   -0.020734    0.619619    11.00000   -1.20000
AFIX   0
C36   1    0.675065    0.018382    0.469698    11.00000    0.05335    0.06413 =
         0.04117    0.00151    0.00472    0.00221
AFIX  43
H36   2    0.701292    0.074260    0.488952    11.00000   -1.20000
AFIX   0
N1    3    0.608279    0.144059   -0.053839    11.00000    0.04362    0.03730 =
         0.03826    0.00364    0.00611    0.00034
N2    3    0.685071    0.116455   -0.217454    11.00000    0.04864    0.04716 =
         0.04148    0.00435    0.01178   -0.00098
AG1   4    0.570898    0.048362    0.086830    11.00000    0.05306    0.05106 =
         0.03463    0.00047    0.00173   -0.01141
P1    5    0.696176    0.064071    0.254097    11.00000    0.03514    0.03817 =
         0.03171   -0.00178    0.00433   -0.00290
S1    6    0.358186    0.021299    0.099459    11.00000    0.04482    0.03543 =
         0.05759    0.00635    0.01599    0.00309
H3    2    0.665292    0.318209   -0.172758    11.00000    0.06360
HKLF 4
REM  sk010 in P2(1)/n
REM R1 =  0.0319 for   4798 Fo > 4sig(Fo)  and  0.0387 for all   5568 data
REM    266 parameters refined using      0 restraints
END
WGHT      0.0481      0.8913
REM Highest difference peak  0.543,  deepest hole -0.287,  1-sigma level  0.068
Q1    1   0.5584  0.0480  0.1417  11.00000  0.05    0.54
Q2    1   0.6239  0.0625  0.1479  11.00000  0.05    0.47
Q3    1   0.5966  0.0508  0.1572  11.00000  0.05    0.46
Q4    1   0.6383  0.0519  0.0874  11.00000  0.05    0.46
Q5    1   0.5220  0.0609  0.0442  11.00000  0.05    0.46
Q6    1   0.5774 -0.0013  0.0876  11.00000  0.05    0.39
Q7    1   0.6800  0.0404  0.2905  11.00000  0.05    0.38
Q8    1   0.6590  0.0567  0.2207  11.00000  0.05    0.37
Q9    1   0.6604  0.0012  0.4131  11.00000  0.05    0.36
Q10   1   0.8687  0.0562  0.1992  11.00000  0.05    0.36
Q11   1   0.8902  0.0280  0.2769  11.00000  0.05    0.36
Q12   1   0.7657  0.0546  0.2477  11.00000  0.05    0.36
Q13   1   0.6995  0.1185  0.2812  11.00000  0.05    0.34
Q14   1   0.7149  0.3126  0.3866  11.00000  0.05    0.31
Q15   1   0.8098  0.2049 -0.3442  11.00000  0.05    0.30
Q16   1   0.5045  0.2748  0.0349  11.00000  0.05    0.30
Q17   1   0.7286  0.1904  0.3373  11.00000  0.05    0.29
Q18   1   0.6752  0.2185 -0.3689  11.00000  0.05    0.29
Q19   1   0.6317  0.2778  0.0697  11.00000  0.05    0.27
Q20   1   0.7763  0.2635  0.3698  11.00000  0.05    0.27
;
data_global
_journal_date_recd_electronic     2012-11-07
_journal_date_accepted     2012-11-24
_journal_name_full     'Acta Crystallographica, Section E'
_journal_year     2012
_journal_volume     68
_journal_issue     12
_journal_page_first     m1572
_journal_page_last     m1573
_journal_paper_category     QM
_journal_paper_doi     10.1107/S1600536812048210
_journal_coeditor_code     BH2464
_publ_contact_author_name     'Yupa Wattanakanjana'
_publ_contact_author_address
;
Department of Chemistry, Faculty of Science, Prince of Songkla University,
Hat Yai 90112, Thailand
;
_publ_contact_author_email     yupa.t@psu.ac.th
_publ_contact_author_fax     '+66 (0) 74 558841'
_publ_contact_author_phone     '+66 (0) 74 212918'
_publ_section_title
;\
Bis(\m-4,6-dimethylpyrimidine-2-thiolato)-\k^3^<i>N</i>,<i>S</i>:<i>S</i>;\
\k^3^<i>S</i>:<i>N</i>,<i>S</i>-bis[(triphenylphosphane-\k<i>P</i>)silver(I)\
]
;
loop_
    _publ_author_name
    _publ_author_footnote
    _publ_author_address
    "Wattanakanjana, Yupa" .
;
Department of Chemistry
Faculty of Science
Prince of Songkla University
Hat Yai, Songkhla 90112
Thailand
;
    "Pakawatchai, Chaveng" .
;
Department of Chemistry
Faculty of Science
Prince of Songkla University
Hat Yai, Songkhla 90112
Thailand
;
    "Kowittheeraphong, Sukanya" .
;
Department of Chemistry
Faculty of Science
Prince of Songkla University
Hat Yai, Songkhla 90112
Thailand
;
    "Nimthong, Ruthairat" .
;
Department of Chemistry
Faculty of Science
Prince of Songkla University
Hat Yai, Songkhla 90112
Thailand
;
