# Supplementary material for: Bis(μ-4,6-dimethyl­pyrimidine-2-thiol­ato)-κ3 N,S:S;κ3 S:N,S-bis­[(triphenyl­phosphane-κP)silver(I)]
Source: Acta Crystallogr Sect E Struct Rep Online. 2012 Nov 30;68(Pt 12):m1572–3. doi: 10.1107/S1600536812048210 (PMC3588805; doi:10.1107/S1600536812048210)
Supplement: Supplementary file 2 [file e-68-m1572-Isup2.hkl]

#
# h,k,l, Fc-squared, Fo-squared, sigma(Fo-squared) and status flag
#
data_I
_shelx_title ' sk010 in P2(1)/n'
_shelx_refln_list_code          4
_shelx_F_calc_maximum      228.88
_exptl_crystal_F_000      1032.00
_reflns_d_resolution_high  0.7487
 
loop_
 _symmetry_equiv_pos_as_xyz
 'x, y, z'
 '-x+1/2, y+1/2, -z+1/2'
 '-x, -y, -z'
 'x-1/2, -y-1/2, z-1/2'
 
_cell_length_a    11.7050
_cell_length_b    15.3084
_cell_length_c    12.5331
_cell_angle_alpha  90.000
_cell_angle_beta   97.483
_cell_angle_gamma  90.000
 
_shelx_F_squared_multiplier     1.000
 
loop_
 _refln_index_h
 _refln_index_k
 _refln_index_l
 _refln_F_squared_calc
 _refln_F_squared_meas
 _refln_F_squared_sigma
 _refln_observed_status
   2   0   0      136.66       89.23      5.07 o
   4   0   0    34715.53    38415.98    362.14 o
   6   0   0     2433.34     2315.86     31.24 o
   8   0   0     6222.44     6320.62     76.70 o
  10   0   0        0.80       -5.75      5.75 o
  12   0   0      208.30      188.76     15.93 o
  14   0   0      588.35      649.20     31.11 o
   1   1   0    35560.71    34470.93    590.43 o
   2   1   0    20484.61    22176.17    169.05 o
   3   1   0    25935.08    29652.67    210.35 o
   4   1   0      326.11      290.15      4.60 o
   5   1   0     1336.30     1207.58     11.94 o
   6   1   0     1576.27     1520.61     15.91 o
   7   1   0     3139.09     2978.82     27.99 o
   8   1   0       77.20       84.01      4.53 o
   9   1   0     1346.84     1387.67     18.24 o
  10   1   0     1036.17      990.68     15.97 o
  11   1   0       17.15       15.15      4.73 o
  12   1   0       13.14       13.25      5.66 o
  13   1   0      100.35      114.79     11.06 o
  14   1   0       29.10       39.48      9.46 o
  15   1   0      410.31      448.07     20.08 o
   0   2   0    45462.53    49312.83    780.87 o
   1   2   0     8847.15    10210.28     78.75 o
   2   2   0    11814.49    12665.81    104.41 o
   3   2   0      504.47      422.58      6.26 o
   4   2   0     7175.61     8157.98     60.43 o
   5   2   0     1901.85     1597.24     14.87 o
   6   2   0      155.11      109.04      3.67 o
   7   2   0     1069.60     1225.86     13.47 o
   8   2   0     2492.36     2556.44     29.27 o
   9   2   0     2428.44     2293.09     26.54 o
  10   2   0      646.69      617.40     12.46 o
  11   2   0       54.41       60.14      7.12 o
  12   2   0      192.02      201.47     10.96 o
  13   2   0       44.68       53.11      7.73 o
  14   2   0      515.27      558.64     22.82 o
  15   2   0        3.47       15.86      8.60 o
   1   3   0     1666.55     1714.05     17.16 o
   2   3   0       38.29       20.41      1.41 o
   3   3   0     1638.67     1770.18     16.06 o
   4   3   0     1096.10      988.21      9.95 o
   5   3   0       91.58      103.85      3.48 o
   6   3   0    10961.91    11601.22     86.20 o
   7   3   0       72.20       72.87      3.54 o
   8   3   0      909.76      835.01     11.09 o
   9   3   0     1472.18     1467.04     19.71 o
  10   3   0     1695.43     1675.52     24.50 o
  11   3   0       55.06       57.56      6.27 o
  12   3   0       56.97       58.22      7.58 o
  13   3   0      398.39      366.59     16.69 o
  14   3   0       93.38      120.39     10.69 o
  15   3   0      124.37      144.85     13.47 o
   0   4   0    32175.71    36589.70    559.61 o
   1   4   0     8871.06     9492.47     85.62 o
   2   4   0      632.07      643.09      7.70 o
   3   4   0    12208.87    12588.65     98.03 o
   4   4   0      498.69      499.22      8.30 o
   5   4   0     7132.92     7486.61     56.84 o
   6   4   0      563.10      568.26      7.92 o
   7   4   0      547.26      486.69     10.26 o
   8   4   0      581.69      511.05      9.85 o
   9   4   0     3289.02     3227.71     38.06 o
  10   4   0      578.64      576.81     13.65 o
  11   4   0      763.98      766.51     16.76 o
  12   4   0      205.25      197.87     11.15 o
  13   4   0      106.60      112.08      9.83 o
  14   4   0      253.23      284.08     14.30 o
  15   4   0        7.90        6.20     10.37 o
   1   5   0      909.29      962.06     12.76 o
   2   5   0     7631.19     7790.27     66.18 o
   3   5   0      889.88      950.35     10.94 o
   4   5   0    15006.25    15225.64    118.77 o
   5   5   0       70.07       86.01      4.57 o
   6   5   0     5484.43     5319.41     42.50 o
   7   5   0      791.70      809.13     10.36 o
   8   5   0     2329.38     2152.03     29.27 o
   9   5   0        0.01        4.39      4.01 o
  10   5   0     2298.93     2336.55     35.32 o
  11   5   0        0.21        3.34      4.60 o
  12   5   0       79.49       92.79      7.76 o
  13   5   0       75.53       90.89     11.88 o
  14   5   0       44.40       39.16      8.15 o
  15   5   0       12.14       16.95     10.50 o
   0   6   0       32.15       23.72      4.17 o
   1   6   0     4655.80     5464.52     56.89 o
   2   6   0        0.51        1.07      1.35 o
   3   6   0     5802.52     5998.84     52.63 o
   4   6   0      467.77      527.98      8.74 o
   5   6   0     6521.44     6325.07     56.10 o
   6   6   0      226.22      215.73      5.57 o
   7   6   0       39.56       57.58      4.69 o
   8   6   0      158.53      140.46      6.72 o
   9   6   0     3679.20     3571.42     38.17 o
  10   6   0       88.26       80.08      9.14 o
  11   6   0      211.65      227.58     10.19 o
  12   6   0      108.26       90.45      7.83 o
  13   6   0       25.69       26.41      7.24 o
  14   6   0        9.76       10.79      9.96 o
   1   7   0     1275.19     1153.63     19.43 o
   2   7   0     1828.87     1781.67     20.34 o
   3   7   0      574.61      582.99      8.57 o
   4   7   0     8252.83     8641.78     74.85 o
   5   7   0       47.85       46.91      3.49 o
   6   7   0     3035.14     3131.69     29.83 o
   7   7   0     4486.16     4515.01     47.75 o
   8   7   0     2269.87     2121.70     38.09 o
   9   7   0      347.74      338.32     10.12 o
  10   7   0     1621.55     1579.27     26.34 o
  11   7   0       20.05       18.61      5.53 o
  12   7   0        6.61        9.91      6.95 o
  13   7   0        9.30        4.63      7.40 o
  14   7   0       10.63       15.08      8.76 o
   0   8   0     5859.57     6274.91    105.12 o
   1   8   0      257.42      321.25     10.80 o
   2   8   0      754.15      639.74     11.19 o
   3   8   0     2982.32     3020.06     29.64 o
   4   8   0      698.16      733.48     10.48 o
   5   8   0     3867.92     3896.69     37.77 o
   6   8   0     1245.51     1190.19     15.87 o
   7   8   0       19.35       28.70      4.35 o
   8   8   0     2574.90     2526.32     29.60 o
   9   8   0     1130.81     1056.70     21.92 o
  10   8   0       95.65       99.11      7.05 o
  11   8   0      166.32      181.16      9.73 o
  12   8   0        0.20        1.04      5.53 o
  13   8   0        6.53        6.02      6.61 o
  14   8   0      131.14      136.42     13.25 o
   1   9   0     4558.95     4623.63     51.14 o
   2   9   0        6.95        1.00      2.52 o
   3   9   0     1192.94     1337.47     17.25 o
   4   9   0     1650.47     1706.40     23.88 o
   5   9   0      485.04      435.34     17.06 o
   6   9   0       42.09       48.59      6.16 o
   7   9   0     6838.29     6775.65     68.37 o
   8   9   0      876.23      828.82     16.23 o
   9   9   0      408.81      409.83     11.42 o
  10   9   0       97.20      112.24      7.53 o
  11   9   0       33.76       27.42      7.93 o
  12   9   0       23.78       35.74      7.51 o
  13   9   0        7.86       12.65      7.13 o
   0  10   0     3916.51     3706.64     68.38 o
   1  10   0      473.69      429.31      9.97 o
   2  10   0     1514.58     1539.27     26.31 o
   3  10   0       16.25       27.96      3.28 o
   4  10   0       96.54      108.85      6.18 o
   5  10   0      650.21      625.83     11.81 o
   6  10   0     1420.74     1406.99     20.96 o
   7  10   0      327.39      330.07     10.66 o
   8  10   0      982.02      950.39     17.55 o
   9  10   0      111.69      125.23      8.43 o
  10  10   0        9.73        2.40      5.82 o
  11  10   0        0.05        2.51      6.77 o
  12  10   0       29.19       33.92      8.36 o
  13  10   0      131.83      163.20     15.32 o
   1  11   0     4407.68     4435.33     51.01 o
   2  11   0     1467.67     1375.81     30.92 o
   3  11   0      697.62      659.22     11.84 o
   4  11   0      730.42      683.04     13.89 o
   5  11   0     2490.43     2440.32     27.66 o
   6  11   0       94.31      110.61      7.76 o
   7  11   0     3010.97     2967.37     36.28 o
   8  11   0      217.26      199.56     10.52 o
   9  11   0       43.63       42.82      7.09 o
  10  11   0       83.39       69.68      8.37 o
  11  11   0      135.75      118.87     11.65 o
  12  11   0       83.05       56.01     11.61 o
  13  11   0       27.15       20.02     11.55 o
   0  12   0     2349.07     2542.83     52.92 o
   1  12   0     2625.96     2692.03     34.85 o
   2  12   0      918.26      874.01     24.06 o
   3  12   0      829.11      776.12     17.21 o
   4  12   0       26.23       28.92      4.38 o
   5  12   0       52.90       51.36      6.49 o
   6  12   0     1889.38     1814.29     31.65 o
   7  12   0        9.03       15.79      5.76 o
   8  12   0      650.83      670.44     17.43 o
   9  12   0       26.34       36.29      6.91 o
  10  12   0        0.40        0.62      5.70 o
  11  12   0       16.11       19.82      7.74 o
  12  12   0       92.11       78.74     12.29 o
   1  13   0      907.02      898.30     27.68 o
   2  13   0     2433.27     2264.35    138.60 o
   3  13   0       66.59       67.11      5.58 o
   4  13   0      915.83      939.70     16.37 o
   5  13   0      188.75      196.11      9.28 o
   6  13   0      176.81      184.32     10.98 o
   7  13   0      494.92      479.08     14.62 o
   8  13   0        4.33        3.71      5.55 o
   9  13   0       73.99       75.93      8.34 o
  10  13   0       95.73       98.17      9.59 o
  11  13   0        8.86       12.57      9.28 o
   0  14   0       36.38       47.68      9.09 o
   1  14   0     1279.70     1312.24     26.06 o
   2  14   0       48.61       48.22      5.94 o
   3  14   0     1221.52     1239.03     19.69 o
   4  14   0      106.04      112.70      6.99 o
   5  14   0        3.17        6.23      5.45 o
   6  14   0       10.99       10.77      5.87 o
   7  14   0      214.28      206.32     15.01 o
   8  14   0       11.39        9.56      6.51 o
   9  14   0      115.32      121.68     12.82 o
  10  14   0       80.30       55.58     10.87 o
  11  14   0      231.09      241.82     18.69 o
   1  15   0       82.24       84.34      6.91 o
   2  15   0     1273.07     1287.55     22.72 o
   3  15   0       75.80       77.88      6.52 o
   4  15   0      280.16      264.15     12.66 o
   5  15   0      671.85      670.84     21.74 o
   6  15   0      193.49      210.28     12.38 o
   7  15   0       32.59       30.10      7.45 o
   8  15   0       12.87        6.04      8.51 o
   9  15   0       22.53       28.52      9.46 o
  10  15   0       77.38       95.34     16.52 o
   0  16   0        6.38        2.90      9.14 o
   1  16   0      598.95      589.57     13.78 o
   2  16   0        3.01        3.93      4.48 o
   3  16   0      851.56      836.76     18.55 o
   4  16   0      313.79      315.66     14.09 o
   5  16   0      166.14      159.82     13.04 o
   6  16   0        6.75        8.69      8.03 o
   7  16   0        9.31       17.45      9.38 o
   8  16   0      273.39      256.24     17.52 o
   9  16   0       68.17       81.82     17.51 o
   1  17   0       11.78       25.91      6.93 o
   2  17   0      615.81      657.13     19.51 o
   3  17   0       31.90       45.89      8.12 o
   4  17   0      583.68      537.86     29.81 o
   5  17   0      107.60      104.18     12.33 o
   6  17   0        1.71       -5.33      8.22 o
   7  17   0      401.88      383.68     20.45 o
   8  17   0        5.23       27.69      9.64 o
   0  18   0      253.36      284.87     20.11 o
   1  18   0       13.68       14.96      7.07 o
   2  18   0       32.66       32.51      9.43 o
   3  18   0      365.74      355.14     21.52 o
   4  18   0       80.28       60.60     10.88 o
   5  18   0        1.32        1.40      8.43 o
   6  18   0       33.72       41.30     10.75 o
   7  18   0       39.74       62.85     16.30 o
   1  19   0       36.70       50.85     10.09 o
   2  19   0       41.05       39.48     16.19 o
   3  19   0       89.61       64.86     20.36 o
   4  19   0      197.19      209.07     21.37 o
   5  19   0        9.68        6.62      8.85 o
   1  20   0        0.90        0.74     15.59 o
   2  20   0      131.12      126.63     17.36 o
   3  20   0       90.37      114.37     26.79 o
 -15   0   1      270.14      296.24     24.81 o
 -13   0   1      248.03      216.57     19.79 o
 -11   0   1      491.36      447.50     22.83 o
  -9   0   1     8277.40     8274.74     98.53 o
  -7   0   1     3807.53     3956.30     43.49 o
  -5   0   1      391.54      614.12      9.67 o
  -3   0   1    10260.44    10964.70    143.21 o
  -1   0   1    52384.92    46600.55   1037.63 o
   1   0   1     1812.77     1506.73     18.34 o
   3   0   1     2721.88     2767.12     33.66 o
   5   0   1    20236.85    20993.45    229.26 o
   7   0   1     4733.35     4824.24     59.78 o
   9   0   1     1457.72     1530.54     30.01 o
  11   0   1        6.87        8.33      6.34 o
  13   0   1      572.54      562.55     52.62 o
  15   0   1      169.15      189.15     51.20 o
 -15   1   1       50.03       53.79     10.59 o
 -14   1   1      226.47      235.89     15.25 o
 -13   1   1        2.47       -1.74      7.18 o
 -12   1   1      262.95      244.33     11.60 o
 -11   1   1      122.83      136.37      7.87 o
 -10   1   1     2140.15     2219.75     34.08 o
  -9   1   1       55.46       66.40      4.77 o
  -8   1   1     3812.94     3658.25     31.47 o
  -7   1   1       46.21       40.06      2.95 o
  -6   1   1      281.50      336.43      5.24 o
  -5   1   1      162.36      114.81      3.17 o
  -4   1   1     1442.27     1547.06     15.78 o
  -3   1   1     5984.98     6486.13     51.33 o
  -2   1   1    16595.61    17950.41    146.71 o
  -1   1   1      535.03      572.73      5.48 o
   0   1   1    19413.91    19895.19    219.99 o
   1   1   1      784.21      874.93      8.70 o
   2   1   1     2560.55     2786.01     23.26 o
   3   1   1    33026.52    35074.30    266.36 o
   4   1   1     9850.51     9550.08     75.37 o
   5   1   1      168.17      251.56     10.57 o
   6   1   1    19383.93    20203.48    157.03 o
   7   1   1     2275.70     2389.01     23.77 o
   8   1   1        1.01       -2.86      2.86 o
   9   1   1      504.05      467.71      9.65 o
  10   1   1      134.34      153.24      7.20 o
  11   1   1       12.40        1.24      4.27 o
  12   1   1        8.74        4.60      5.37 o
  13   1   1        0.05       14.46      6.40 o
  14   1   1      794.29      792.96     30.33 o
  15   1   1       13.83       25.68     10.69 o
 -15   2   1      128.23      144.19     13.67 o
 -14   2   1       93.46       90.46     11.10 o
 -13   2   1      334.60      346.30     14.14 o
 -12   2   1       79.94       68.27      7.88 o
 -11   2   1      175.80      189.24     10.02 o
 -10   2   1      559.88      537.98     13.06 o
  -9   2   1     4681.84     4656.20     42.27 o
  -8   2   1      180.61      163.15      5.80 o
  -7   2   1     1921.33     2005.15     18.90 o
  -6   2   1      203.35      186.32      4.91 o
  -5   2   1     3469.92     4051.74     36.80 o
  -4   2   1     4665.72     4521.26     36.77 o
  -3   2   1     3851.96     4230.93     34.01 o
  -2   2   1     9946.08    11048.89     98.50 o
  -1   2   1    21295.46    22887.03    186.58 o
   0   2   1     3402.30     3845.47     38.70 o
   1   2   1      331.63      307.87      6.69 o
   2   2   1    23514.17    25109.66    191.16 o
   3   2   1     1225.54     1376.80     13.14 o
   4   2   1     7242.88     7510.68     60.17 o
   5   2   1     5799.31     5731.28     47.55 o
   6   2   1      130.55      172.55      4.99 o
   7   2   1     3387.98     3578.51     32.91 o
   8   2   1     2283.19     2206.92     23.15 o
   9   2   1       51.87       45.23      4.47 o
  10   2   1      135.77      141.05      7.04 o
  11   2   1       16.37       13.66      4.78 o
  12   2   1       59.63       64.06      7.43 o
  13   2   1      318.62      331.95     13.88 o
  14   2   1       43.98       56.12     10.00 o
  15   2   1      232.36      271.06     16.72 o
 -15   3   1       56.64       63.28     11.04 o
 -14   3   1      217.35      236.03     23.29 o
 -13   3   1       22.97       15.82      6.62 o
 -12   3   1      120.08      138.27      9.89 o
 -11   3   1      517.16      523.56     13.20 o
 -10   3   1      779.36      838.75     14.84 o
  -9   3   1      276.65      266.56      7.58 o
  -8   3   1      933.62      891.00     12.54 o
  -7   3   1     1779.44     1807.37     17.48 o
  -6   3   1        7.56       14.76      1.97 o
  -5   3   1     1086.38      994.73     12.22 o
  -4   3   1        1.71        6.69      1.70 o
  -3   3   1    13667.61    14801.62    122.60 o
  -2   3   1    13259.17    14182.30    116.81 o
  -1   3   1     4539.02     5561.80     50.93 o
   0   3   1     5688.07     6002.72     58.84 o
   1   3   1    10074.43    10818.52     95.25 o
   2   3   1      603.81      685.64      7.38 o
   3   3   1     3631.17     3697.53     28.89 o
   4   3   1     2628.65     2811.55     23.27 o
   5   3   1     7514.13     8218.12     62.03 o
   6   3   1     9841.32    10319.01     83.02 o
   7   3   1     3691.08     3801.06     34.67 o
   8   3   1        4.84       10.05      3.14 o
   9   3   1     1585.59     1599.11     20.85 o
  10   3   1      126.00      129.33      7.72 o
  11   3   1      342.82      342.76     11.37 o
  12   3   1        0.53        0.88      5.19 o
  13   3   1      121.61      123.64     10.04 o
  14   3   1      329.57      342.72     15.15 o
  15   3   1      177.88      195.98     23.13 o
 -15   4   1       92.74      111.73     12.20 o
 -14   4   1       97.03      124.28     10.94 o
 -13   4   1       95.07       96.29      9.67 o
 -12   4   1      599.85      581.56     16.61 o
 -11   4   1      226.76      220.98      9.73 o
 -10   4   1     1724.75     1719.25     22.87 o
  -9   4   1      605.71      582.23     11.91 o
  -8   4   1      550.15      561.25      9.64 o
  -7   4   1      216.23      213.14      6.66 o
  -6   4   1     5457.00     5173.78     47.47 o
  -5   4   1      509.73      489.50      7.77 o
  -4   4   1    12058.11    12959.01    117.15 o
  -3   4   1        5.90        9.77      1.61 o
  -2   4   1     3065.88     3182.28     26.77 o
  -1   4   1     6008.84     6900.55     57.57 o
   0   4   1    33010.86    37803.41    357.97 o
   1   4   1    10387.89    11099.64     98.14 o
   2   4   1     8196.50     8559.32     66.54 o
   3   4   1      408.45      409.12      5.57 o
   4   4   1     6862.40     6616.99     50.31 o
   5   4   1     4817.79     4679.13     37.33 o
   6   4   1      412.53      451.17      8.29 o
   7   4   1      264.44      227.27      6.27 o
   8   4   1     3132.00     3224.52     31.14 o
   9   4   1      708.41      690.83     12.91 o
  10   4   1      821.56      812.69     16.18 o
  11   4   1       28.83       40.93      5.70 o
  12   4   1      295.71      288.35     13.99 o
  13   4   1       15.10       16.07      7.54 o
  14   4   1      100.57      103.32     11.62 o
  15   4   1       12.16       22.12     10.94 o
 -15   5   1       70.59       99.57     12.52 o
 -14   5   1      129.80      126.25     11.19 o
 -13   5   1       34.67       49.63      8.01 o
 -12   5   1        0.52        0.35      6.22 o
 -11   5   1     1464.61     1401.24     21.15 o
 -10   5   1       37.05       39.08      5.25 o
  -9   5   1      322.38      269.11      9.81 o
  -8   5   1      479.55      445.13     22.72 o
  -7   5   1     4180.21     4211.06     43.78 o
  -6   5   1       67.80       99.38      5.33 o
  -5   5   1     6520.26     6336.28     56.49 o
  -4   5   1       10.92       16.70      2.12 o
  -3   5   1     7197.74     7217.67     62.38 o
  -2   5   1       12.39       25.39      4.87 o
  -1   5   1      395.43      366.75      5.55 o
   0   5   1      487.73      610.99     10.70 o
   1   5   1     7296.58     7524.07     68.09 o
   2   5   1        0.47        1.84      1.58 o
   3   5   1     8210.26     8341.18     65.88 o
   4   5   1      790.29      741.74      8.76 o
   5   5   1     1724.29     1360.74     13.86 o
   6   5   1      169.36      237.59      7.67 o
   7   5   1     1833.01     1679.16     17.34 o
   8   5   1      116.87      108.13      5.59 o
   9   5   1     2328.70     2277.47     29.70 o
  10   5   1       38.85       28.67      5.45 o
  11   5   1      544.46      505.49     13.62 o
  12   5   1       25.59       25.11      6.26 o
  13   5   1       70.77       56.10      9.55 o
  14   5   1       12.85        8.07      8.17 o
 -14   6   1      179.99      212.54     15.18 o
 -13   6   1       38.64       56.89      8.27 o
 -12   6   1      423.25      437.31     13.78 o
 -11   6   1      190.10      176.77      8.69 o
 -10   6   1     1306.04     1209.85     18.91 o
  -9   6   1      690.44      664.23     13.18 o
  -8   6   1      227.65      208.78      7.55 o
  -7   6   1      222.51      184.85      8.09 o
  -6   6   1     3365.71     3577.13     35.13 o
  -5   6   1      458.42      549.31      8.94 o
  -4   6   1    17268.35    18193.97    151.59 o
  -3   6   1      400.92      330.01      8.24 o
  -2   6   1       87.13       83.41      2.86 o
  -1   6   1      547.32      579.84      7.81 o
   0   6   1    24376.06    26551.92    253.55 o
   1   6   1        9.28       16.04      3.51 o
   2   6   1     1974.77     1751.67     17.68 o
   3   6   1      825.26      977.43     11.58 o
   4   6   1     2019.31     1910.74     18.57 o
   5   6   1       72.23       51.13      2.88 o
   6   6   1     1023.14      947.92     11.42 o
   7   6   1      615.85      530.30      8.58 o
   8   6   1     2619.95     2578.49     31.92 o
   9   6   1      186.14      171.86      8.26 o
  10   6   1      982.32     1006.08     18.70 o
  11   6   1       24.34       25.61      5.55 o
  12   6   1       85.79       85.06      8.41 o
  13   6   1      105.40      105.01     11.18 o
  14   6   1      189.26      178.15     14.08 o
 -14   7   1       34.07       26.57      9.45 o
 -13   7   1        8.67       -0.45      6.35 o
 -12   7   1       40.50       24.55      5.90 o
 -11   7   1      450.83      404.45     11.80 o
 -10   7   1      275.62      299.24     10.05 o
  -9   7   1      635.88      613.96     12.95 o
  -8   7   1     1586.73     1560.87     20.90 o
  -7   7   1      287.73      271.00     10.80 o
  -6   7   1       64.71       71.82      3.86 o
  -5   7   1     6191.49     6212.91     56.52 o
  -4   7   1       93.31      119.09      4.87 o
  -3   7   1     8130.65     8583.14     68.02 o
  -2   7   1     6219.36     6284.38     54.25 o
  -1   7   1     7430.28     8538.67     77.87 o
   0   7   1     2746.88     2760.97     31.02 o
   1   7   1     4035.62     4007.94     39.20 o
   2   7   1      143.69      190.96      4.70 o
   3   7   1      187.76      129.55      3.89 o
   4   7   1        0.26        5.34      2.00 o
   5   7   1     3284.31     3644.04     32.59 o
   6   7   1     1981.70     1992.70     20.51 o
   7   7   1      493.13      501.60      9.55 o
   8   7   1      246.53      233.08      8.92 o
   9   7   1     2007.84     1962.44     29.62 o
  10   7   1       41.46       48.16      6.22 o
  11   7   1      336.87      362.16     13.91 o
  12   7   1       55.76       50.61      7.56 o
  13   7   1        0.53        4.14      6.60 o
  14   7   1      140.02      157.59     16.80 o
 -14   8   1       26.71       32.96      9.13 o
 -13   8   1        1.60       -1.18      6.99 o
 -12   8   1       34.08       34.64      6.70 o
 -11   8   1        7.39        2.42      4.70 o
 -10   8   1      207.34      211.88      9.11 o
  -9   8   1     1943.28     1854.12     24.61 o
  -8   8   1      349.90      330.24      9.60 o
  -7   8   1      750.87      713.23     18.19 o
  -6   8   1     1043.65      952.05     16.52 o
  -5   8   1       11.50       12.82      3.10 o
  -4   8   1     8165.19     8678.27     82.56 o
  -3   8   1     2368.00     2322.91     21.56 o
  -2   8   1      823.47      932.86     11.78 o
  -1   8   1    14463.45    14784.85    132.12 o
   0   8   1     5146.76     6155.62     63.75 o
   1   8   1     2119.17     2466.39     26.51 o
   2   8   1     1966.32     1941.99     22.07 o
   3   8   1      115.20      142.81      4.55 o
   4   8   1     1419.26     1315.13     14.74 o
   5   8   1     1013.06      994.77     12.46 o
   6   8   1      133.38      143.18      5.87 o
   7   8   1     3715.78     3680.04     40.93 o
   8   8   1     1341.61     1255.09     23.53 o
   9   8   1        0.42       -4.12      4.12 o
  10   8   1     1186.38     1169.36     23.38 o
  11   8   1        3.39       -4.18      5.31 o
  12   8   1       10.91       13.38      6.37 o
  13   8   1      286.20      298.21     14.75 o
  14   8   1      218.15      227.21     18.53 o
 -14   9   1        8.12       29.10     16.98 o
 -13   9   1        0.79       -3.92      6.55 o
 -12   9   1      153.52      139.22     10.82 o
 -11   9   1       44.70       39.02      5.97 o
 -10   9   1      436.22      457.00     12.56 o
  -9   9   1      792.53      793.19     15.33 o
  -8   9   1     3328.33     3183.86     70.54 o
  -7   9   1      749.44      710.13     15.61 o
  -6   9   1       10.67       -0.67      3.98 o
  -5   9   1     2177.66     2059.67     37.17 o
  -4   9   1        1.77        3.10      2.78 o
  -3   9   1      810.89      742.50      9.71 o
  -2   9   1     9029.48     9412.97     86.61 o
  -1   9   1       30.68       12.57      2.91 o
   0   9   1     7546.23     8318.63     84.88 o
   1   9   1      497.57      556.53      9.82 o
   2   9   1        0.40        6.33      4.99 o
   3   9   1      359.60      375.67      7.36 o
   4   9   1       50.21       57.48      3.52 o
   5   9   1      249.93      242.35      7.17 o
   6   9   1     7155.62     7000.69     68.64 o
   7   9   1        3.99        0.95      4.52 o
   8   9   1      229.42      220.07      9.97 o
   9   9   1      521.80      513.27     16.52 o
  10   9   1      102.76      106.15     10.03 o
  11   9   1      114.63      131.67     11.34 o
  12   9   1      133.63      156.22     12.45 o
  13   9   1      116.46      128.41     12.03 o
 -13  10   1        1.59       -0.01      6.85 o
 -12  10   1       12.51        6.27      6.21 o
 -11  10   1        0.71       -3.33      5.12 o
 -10  10   1      117.51      110.12      7.85 o
  -9  10   1     1226.88     1192.33     20.85 o
  -8  10   1     1638.00     1579.44     23.88 o
  -7  10   1      327.96      309.50     10.30 o
  -6  10   1      331.31      330.47     14.10 o
  -5  10   1      673.04      665.91     12.69 o
  -4  10   1     1796.62     1761.02     22.90 o
  -3  10   1     1434.58     1275.56     15.28 o
  -2  10   1      296.89      314.95      7.49 o
  -1  10   1     6910.22     7337.06     69.72 o
   0  10   1        9.52       18.80      3.77 o
   1  10   1      508.82      521.07     12.73 o
   2  10   1      156.93      158.35      5.88 o
   3  10   1       12.76        9.30      2.66 o
   4  10   1      154.91      135.56      7.12 o
   5  10   1     2448.71     2348.52     26.35 o
   6  10   1       30.76       40.08      4.57 o
   7  10   1     2994.06     2928.43     41.66 o
   8  10   1        6.41        6.40      5.37 o
   9  10   1        0.76        3.74      5.88 o
  10  10   1      353.82      343.64     18.34 o
  11  10   1      139.96      144.54     18.06 o
  12  10   1      240.44      240.50     26.52 o
  13  10   1      188.38      206.60     16.99 o
 -13  11   1        0.12        3.50      7.99 o
 -12  11   1        3.47        1.06      8.87 o
 -11  11   1      193.56      204.52     12.29 o
 -10  11   1      206.30      208.89     11.52 o
  -9  11   1      258.44      258.06     11.60 o
  -8  11   1     1594.87     1529.02     23.94 o
  -7  11   1      872.95      819.03     24.21 o
  -6  11   1      654.88      629.22     17.27 o
  -5  11   1     1249.17     1205.31     20.18 o
  -4  11   1      446.47      419.40     10.29 o
  -3  11   1     1434.60     1422.85     22.05 o
  -2  11   1     3740.03     3543.14     75.70 o
  -1  11   1      573.93      644.37     11.52 o
   0  11   1     3011.97     2882.00     35.02 o
   1  11   1      492.39      515.55     10.36 o
   2  11   1      402.19      401.95      9.68 o
   3  11   1       28.39       30.28      3.55 o
   4  11   1     2261.13     2270.76     29.83 o
   5  11   1     1295.17     1266.44     18.95 o
   6  11   1     1827.99     1824.96     25.12 o
   7  11   1      731.26      688.28     16.63 o
   8  11   1      218.61      214.21     10.77 o
   9  11   1        0.92        1.39      5.77 o
  10  11   1      223.97      197.08     12.92 o
  11  11   1       11.47       10.95      8.43 o
  12  11   1      218.11      237.53     17.82 o
 -12  12   1       29.81       41.83      9.34 o
 -11  12   1       31.52       43.95      8.01 o
 -10  12   1       82.36       85.46      8.92 o
  -9  12   1      111.20      106.10     10.53 o
  -8  12   1      530.68      536.59     13.98 o
  -7  12   1     1298.77     1226.30     20.75 o
  -6  12   1        3.87        2.68      5.59 o
  -5  12   1       61.53       62.36      6.45 o
  -4  12   1        1.03        7.34      4.03 o
  -3  12   1      696.32      666.97     20.90 o
  -2  12   1     1984.13     1925.89     23.85 o
  -1  12   1     1877.69     1856.73     23.40 o
   0  12   1      953.30      912.10     18.09 o
   1  12   1     1211.69     1202.30     17.63 o
   2  12   1     1034.45     1017.76     16.03 o
   3  12   1      793.05      794.59     14.20 o
   4  12   1      745.71      734.06     18.32 o
   5  12   1     1525.45     1546.39     24.60 o
   6  12   1       12.08       10.02      6.05 o
   7  12   1      518.39      519.26     14.83 o
   8  12   1      401.06      394.06     14.07 o
   9  12   1       23.32       27.47      7.55 o
  10  12   1       26.95       20.74      8.95 o
  11  12   1      346.17      331.40     23.81 o
  12  12   1      111.18      121.96     14.57 o
 -12  13   1        6.79       15.65      8.23 o
 -11  13   1      226.90      256.22     22.39 o
 -10  13   1       20.86       28.51      7.29 o
  -9  13   1        5.00        4.00      6.06 o
  -8  13   1      831.52      746.97     26.60 o
  -7  13   1      835.09      840.47     20.04 o
  -6  13   1      482.72      440.97     12.36 o
  -5  13   1      343.87      358.12     13.40 o
  -4  13   1      750.59      732.25     24.58 o
  -3  13   1     1121.28     1203.62     25.35 o
  -2  13   1      138.35      143.56      9.02 o
  -1  13   1       68.26       80.64      5.56 o
   0  13   1     1051.17     1083.41     16.97 o
   1  13   1     1826.98     1915.63     24.86 o
   2  13   1      132.46      135.58      9.07 o
   3  13   1     2047.88     2084.90     26.84 o
   4  13   1      868.66      891.53     22.06 o
   5  13   1       13.57       15.66      5.98 o
   6  13   1      445.28      440.04     18.26 o
   7  13   1      494.11      515.24     16.77 o
   8  13   1       19.34       18.83      7.92 o
   9  13   1      174.28      157.77     14.60 o
  10  13   1        1.38        2.66      8.33 o
  11  13   1       58.31       82.00     12.71 o
 -11  14   1        0.09        7.65      7.73 o
 -10  14   1      140.31      142.73     11.15 o
  -9  14   1        0.12       -3.84      5.55 o
  -8  14   1      146.99      159.63     10.68 o
  -7  14   1      118.71      134.09     12.57 o
  -6  14   1      250.94      275.61     11.69 o
  -5  14   1       30.58       29.76      5.87 o
  -4  14   1      425.29      447.56     17.15 o
  -3  14   1       50.76       49.66      5.95 o
  -2  14   1      315.46      344.66     18.83 o
  -1  14   1        3.48       -0.65      5.19 o
   0  14   1      414.83      432.79     10.81 o
   1  14   1      761.51      718.88     18.03 o
   2  14   1     1594.36     1621.21     25.45 o
   3  14   1       72.35       91.30      8.03 o
   4  14   1      625.24      630.71     15.24 o
   5  14   1      260.54      254.48     14.64 o
   6  14   1        0.20        1.31      5.91 o
   7  14   1        4.82        2.43      7.82 o
   8  14   1       79.74       63.83     12.93 o
   9  14   1       55.93       51.01     13.06 o
  10  14   1      156.42      193.47     20.32 o
  11  14   1       69.22       73.71     17.67 o
 -10  15   1       12.85       -2.23      6.90 o
  -9  15   1       47.36       45.91      8.06 o
  -8  15   1       20.65       11.41      7.26 o
  -7  15   1      802.96      775.57     25.47 o
  -6  15   1      113.96      133.00     10.64 o
  -5  15   1      465.12      461.38     16.28 o
  -4  15   1        4.93        7.99      6.82 o
  -3  15   1      339.53      351.94     13.61 o
  -2  15   1        4.20        7.22      5.43 o
  -1  15   1       39.19       40.05      6.58 o
   0  15   1       94.61       78.64      5.72 o
   1  15   1     1114.57     1118.87     20.44 o
   2  15   1       86.98       83.08      7.41 o
   3  15   1      880.44      890.43     18.74 o
   4  15   1      825.39      809.07     18.03 o
   5  15   1       11.81        9.81      7.24 o
   6  15   1       26.47       35.43      8.89 o
   7  15   1      174.30      156.84     14.09 o
   8  15   1       26.25       16.15     16.81 o
   9  15   1       46.85       47.43     13.32 o
  10  15   1       28.27       26.21     14.92 o
  -9  16   1       84.74       91.98     21.76 o
  -8  16   1       43.71       48.93      8.92 o
  -7  16   1        0.40       -2.35      6.43 o
  -6  16   1      129.38      135.82     11.31 o
  -5  16   1        3.40        2.32      6.12 o
  -4  16   1      284.50      310.58     16.56 o
  -3  16   1       51.17       52.08      6.07 o
  -2  16   1      312.54      313.25     15.84 o
  -1  16   1      108.98      117.26      8.42 o
   0  16   1      274.33      255.34     13.19 o
   1  16   1      166.85      175.22      8.58 o
   2  16   1     1174.63     1216.53     34.54 o
   3  16   1       99.88      102.61      8.39 o
   4  16   1      241.82      268.69     21.07 o
   5  16   1       30.73       19.44      8.68 o
   6  16   1       20.75       13.57      8.11 o
   7  16   1      157.27      148.51     18.39 o
   8  16   1      141.21      142.95     18.22 o
   9  16   1       13.00       22.83     11.99 o
  -8  17   1       15.50       34.55     17.60 o
  -7  17   1       85.79       88.19     12.39 o
  -6  17   1        0.36       -2.26      9.11 o
  -5  17   1      352.92      322.19     15.30 o
  -4  17   1        2.13        7.41      6.65 o
  -3  17   1      139.68      128.76     10.64 o
  -2  17   1      694.32      745.82     18.14 o
  -1  17   1       29.10       40.68      7.33 o
   0  17   1        1.21        9.87      6.26 o
   1  17   1      426.33      406.52     17.89 o
   2  17   1       13.30        7.58      6.50 o
   3  17   1      939.01     1038.54     29.22 o
   4  17   1      200.61      205.25     14.82 o
   5  17   1       20.42       20.48      8.47 o
   6  17   1      258.05      270.80     34.56 o
   7  17   1      180.99      174.32     19.99 o
   8  17   1      158.13      146.49     34.19 o
  -7  18   1       68.22       85.98     14.46 o
  -6  18   1       68.00       73.92     11.58 o
  -5  18   1       35.85       34.30      8.72 o
  -4  18   1        6.49        2.13      6.91 o
  -3  18   1      314.32      337.93     15.38 o
  -2  18   1       65.99       64.44      7.75 o
  -1  18   1      505.89      462.47     19.70 o
   0  18   1       62.08       72.28     13.22 o
   1  18   1       59.23       39.94      9.59 o
   2  18   1      854.76      836.92     26.69 o
   3  18   1       31.08       37.88      9.42 o
   4  18   1       43.48       41.51     12.95 o
   5  18   1       13.69        6.49     11.13 o
   6  18   1      136.46      118.08     17.73 o
   7  18   1      409.55      411.06     41.05 o
  -5  19   1       58.13       54.01     11.52 o
  -4  19   1      157.13      189.47     20.14 o
  -3  19   1        0.98        9.82      7.35 o
  -2  19   1      192.73      227.46     20.73 o
  -1  19   1      142.38      147.24     15.25 o
   0  19   1       37.45       59.62     10.45 o
   1  19   1       56.57       57.82     10.77 o
   2  19   1        0.05       12.53      9.29 o
   3  19   1      449.17      413.29     37.10 o
   4  19   1        7.28        2.84     11.43 o
   5  19   1      129.84      145.24     27.74 o
  -3  20   1      301.19      365.06     37.10 o
  -2  20   1       11.28       -1.59     15.64 o
  -1  20   1      181.34      193.57     19.79 o
   0  20   1       39.71       60.63     11.14 o
   1  20   1        4.56       10.99      9.05 o
   2  20   1      121.83      131.35     17.85 o
 -14   0   2       71.61       80.47     15.40 o
 -12   0   2       83.53       68.53     12.57 o
 -10   0   2     4543.70     4404.84     57.13 o
  -8   0   2     1330.93     1296.58     18.78 o
  -6   0   2     1403.01     1307.60     20.59 o
  -4   0   2     6647.82     6575.40     74.54 o
  -2   0   2      427.93      314.40      6.14 o
   0   0   2      380.54      608.51     10.21 o
   2   0   2    26490.26    29898.39    369.77 o
   4   0   2    37102.86    38132.83    410.61 o
   6   0   2    22448.74    23251.69    254.97 o
   8   0   2     4858.51     4882.12     62.25 o
  10   0   2      313.31      324.08     12.48 o
  12   0   2      892.73      870.96     25.48 o
  14   0   2       31.76       50.59     13.64 o
 -15   1   2       12.62        9.63     10.42 o
 -14   1   2        0.10        5.57      8.32 o
 -13   1   2      492.64      490.70     19.02 o
 -12   1   2      200.94      208.27     10.96 o
 -11   1   2     1054.42     1049.70     21.01 o
 -10   1   2      149.91      153.65      7.20 o
  -9   1   2     4627.61     4588.05     38.50 o
  -8   1   2       23.89       19.38      2.59 o
  -7   1   2       36.85       32.52      2.53 o
  -6   1   2       68.77       26.49      2.32 o
  -5   1   2      954.43      836.26      9.67 o
  -4   1   2     2287.45     2482.37     21.83 o
  -3   1   2     9595.41    10110.15     78.80 o
  -2   1   2     6880.59     7950.56     62.15 o
  -1   1   2    13685.99    14410.25    110.33 o
   0   1   2     2883.91     3321.86     31.04 o
   1   1   2    23320.04    25131.13    315.02 o
   2   1   2     2303.36     2351.69     20.17 o
   3   1   2     3187.42     3389.28     28.65 o
   4   1   2     5395.74     5823.53     47.78 o
   5   1   2    42186.41    43459.77    331.07 o
   6   1   2     2658.24     2618.57     25.14 o
   7   1   2       58.03       50.81      3.83 o
   8   1   2       61.06       56.55      4.37 o
   9   1   2      593.67      580.36     13.03 o
  10   1   2       15.84       19.07      4.18 o
  11   1   2      160.71      163.91      7.81 o
  12   1   2       18.44       24.93      6.21 o
  13   1   2      683.67      696.96     19.04 o
  14   1   2       55.05       42.58      9.57 o
  15   1   2        0.37       15.50     10.30 o
 -15   2   2       17.69       20.43      9.07 o
 -14   2   2       57.79       58.01     11.00 o
 -13   2   2      198.58      190.84     11.69 o
 -12   2   2       50.98       42.80      7.31 o
 -11   2   2      206.67      219.65      9.40 o
 -10   2   2     4747.14     4773.49     47.34 o
  -9   2   2     1252.73     1280.17     21.71 o
  -8   2   2     3034.54     2988.30     28.68 o
  -7   2   2      219.33      196.67      4.58 o
  -6   2   2      644.13      578.12      8.11 o
  -5   2   2     7066.12     7742.83     66.98 o
  -4   2   2    19157.25    20985.59    172.38 o
  -3   2   2      883.13      939.26     10.52 o
  -2   2   2     4104.60     4157.75     33.68 o
  -1   2   2    18784.31    20482.29    156.18 o
   0   2   2      596.54      570.76      7.74 o
   1   2   2      915.49     1255.58     14.67 o
   2   2   2     4653.88     5067.18     43.53 o
   3   2   2     5307.35     5312.18     43.23 o
   4   2   2    21669.04    23006.37    176.86 o
   5   2   2        0.73        5.95      2.32 o
   6   2   2     2483.57     2435.76     25.59 o
   7   2   2     4152.03     4347.90     39.15 o
   8   2   2      731.81      743.47     13.08 o
   9   2   2      224.07      199.49      6.90 o
  10   2   2      894.62      863.64     17.02 o
  11   2   2      329.99      327.19     10.14 o
  12   2   2      306.90      321.70     12.90 o
  13   2   2      100.81      116.00      9.91 o
  14   2   2       54.25       49.30      9.65 o
  15   2   2       75.56       63.77     16.04 o
 -15   3   2        0.56       -0.09      8.69 o
 -14   3   2       25.58       36.63      9.34 o
 -13   3   2      209.51      202.04     12.11 o
 -12   3   2      740.55      730.43     18.48 o
 -11   3   2        7.91        2.56      4.33 o
 -10   3   2       63.23       51.69      5.53 o
  -9   3   2     5259.90     5199.14     46.44 o
  -8   3   2     1096.46     1084.40     15.16 o
  -7   3   2      680.54      787.67     11.71 o
  -6   3   2     3228.59     3326.02     29.38 o
  -5   3   2     4845.06     5469.22     44.73 o
  -4   3   2    11503.19    12350.93    103.44 o
  -3   3   2     2738.67     2475.78     23.30 o
  -2   3   2     5556.37     6042.54     48.12 o
  -1   3   2     8350.45     8769.24     73.06 o
   0   3   2    38349.40    41351.23    399.47 o
   1   3   2    11374.82    12535.85    123.21 o
   2   3   2    12309.38    13098.52    108.50 o
   3   3   2     8052.37     8128.08     68.99 o
   4   3   2      951.96      949.60     10.86 o
   5   3   2     5228.46     5462.73     45.98 o
   6   3   2     4218.77     4469.37     39.26 o
   7   3   2       81.94       66.20      4.14 o
   8   3   2      877.13      859.50     14.80 o
   9   3   2       75.62       74.56      5.13 o
  10   3   2      327.49      301.50      9.36 o
  11   3   2       29.87       38.99      5.91 o
  12   3   2       84.25       84.58      8.34 o
  13   3   2      165.68      161.35     11.75 o
  14   3   2      422.05      426.52     22.64 o
 -15   4   2       78.57      113.97     12.86 o
 -14   4   2       10.73        8.01      7.11 o
 -13   4   2      162.98      160.00     11.40 o
 -12   4   2       16.10       24.85      5.81 o
 -11   4   2      521.04      528.68     12.34 o
 -10   4   2      374.02      353.63     10.52 o
  -9   4   2      170.16      167.78      7.22 o
  -8   4   2     2708.93     2615.59     31.45 o
  -7   4   2     2873.07     3028.57     30.94 o
  -6   4   2     1827.27     2119.12     22.59 o
  -5   4   2    15478.86    16169.48    146.51 o
  -4   4   2     1166.24     1131.04     14.89 o
  -3   4   2     2405.23     2716.84     25.73 o
  -2   4   2      219.59      183.09      3.60 o
  -1   4   2     4936.20     5161.49     48.20 o
   0   4   2       88.87      107.01      3.37 o
   1   4   2     7095.22     6854.30     69.32 o
   2   4   2     2470.44     2838.64     27.96 o
   3   4   2     5542.79     5667.91     49.45 o
   4   4   2     1836.62     1721.46     17.04 o
   5   4   2        0.23        8.85      4.83 o
   6   4   2      108.25       92.41      4.10 o
   7   4   2     4664.40     4702.49     42.00 o
   8   4   2      758.23      782.27     12.02 o
   9   4   2     1715.92     1620.45     29.57 o
  10   4   2      172.15      169.81      8.50 o
  11   4   2      482.35      496.90     13.34 o
  12   4   2        0.64        4.10      4.93 o
  13   4   2      189.00      202.29     13.55 o
  14   4   2        2.59       17.83      8.82 o
 -15   5   2        2.67       22.37      9.57 o
 -14   5   2       78.51       80.54      9.82 o
 -13   5   2        9.73        8.83      8.16 o
 -12   5   2      705.65      702.30     16.50 o
 -11   5   2        9.04        7.00      4.25 o
 -10   5   2       39.60       22.41      4.70 o
  -9   5   2       79.21       78.76      5.84 o
  -8   5   2     1154.08     1109.11     26.06 o
  -7   5   2       21.36       20.52      3.79 o
  -6   5   2     3176.18     2991.20     33.46 o
  -5   5   2     1460.16     1487.03     19.28 o
  -4   5   2     8259.48     8271.37     71.51 o
  -3   5   2     2243.88     2566.77     24.98 o
  -2   5   2     1278.06     1297.80     12.98 o
  -1   5   2       81.71       98.98      3.54 o
   0   5   2    30320.57    32922.20    357.40 o
   1   5   2     2074.93     2492.83     27.96 o
   2   5   2    11935.46    12278.97    110.71 o
   3   5   2      141.46      153.49      4.10 o
   4   5   2     1644.04     1442.01     15.96 o
   5   5   2      130.89      104.30      3.97 o
   6   5   2     2437.72     2490.60     24.49 o
   7   5   2       19.84       16.59      3.08 o
   8   5   2     1746.11     1622.80     21.07 o
   9   5   2        8.78        1.71      4.34 o
  10   5   2      776.52      712.38     15.56 o
  11   5   2        6.56        5.68      4.99 o
  12   5   2        0.47        4.91      5.54 o
  13   5   2        7.44       12.41      7.81 o
  14   5   2      368.62      390.90     21.57 o
 -14   6   2        0.64        5.11      7.15 o
 -13   6   2      277.51      270.90     13.67 o
 -12   6   2       12.48        9.63      5.77 o
 -11   6   2      157.19      168.09      8.43 o
 -10   6   2      346.87      314.07      9.91 o
  -9   6   2      287.97      297.91     10.50 o
  -8   6   2       57.05       59.99      6.03 o
  -7   6   2     1366.75     1334.03     19.67 o
  -6   6   2        2.64        2.19      2.96 o
  -5   6   2     8118.50     8331.83     73.15 o
  -4   6   2      247.10      220.56      5.47 o
  -3   6   2     3154.80     3160.94     27.93 o
  -2   6   2     6085.02     6750.40     58.70 o
  -1   6   2    13938.40    15074.21    135.66 o
   0   6   2      903.29      948.65     15.53 o
   1   6   2     5333.05     4927.23     51.93 o
   2   6   2      497.88      513.33      8.00 o
   3   6   2     1905.96     1960.92     20.14 o
   4   6   2      122.25      242.89      5.63 o
   5   6   2      166.85      133.31      8.18 o
   6   6   2     2085.63     1949.94     21.68 o
   7   6   2     2502.73     2507.78     25.52 o
   8   6   2      269.94      246.07     10.64 o
   9   6   2     1478.33     1467.88     22.51 o
  10   6   2       15.98       23.57      5.33 o
  11   6   2      405.25      428.73     14.68 o
  12   6   2      128.03      134.76     10.28 o
  13   6   2      340.65      368.95     17.50 o
  14   6   2       11.92       16.82      8.47 o
 -14   7   2      132.75      141.66     11.72 o
 -13   7   2       30.24       17.58      7.70 o
 -12   7   2      269.49      280.68     10.78 o
 -11   7   2     1139.78     1140.76     19.32 o
 -10   7   2        2.46        3.12      5.06 o
  -9   7   2      424.28      409.06     11.73 o
  -8   7   2      279.58      294.05      9.77 o
  -7   7   2       26.23       28.95      4.34 o
  -6   7   2     1776.55     1786.93     23.60 o
  -5   7   2       98.11       89.51      4.17 o
  -4   7   2     6482.97     6572.89     64.26 o
  -3   7   2     9308.72     9657.10     82.85 o
  -2   7   2     1321.84     1418.45     17.11 o
  -1   7   2      556.31      533.17      9.69 o
   0   7   2    10159.51    10680.25    121.02 o
   1   7   2     5180.03     5992.11     56.42 o
   2   7   2     6697.46     6623.05     57.26 o
   3   7   2      670.30      674.85      9.50 o
   4   7   2       58.73       77.26      3.73 o
   5   7   2     1119.86     1035.19     17.73 o
   6   7   2      789.67      757.45     24.97 o
   7   7   2       55.96       52.97      4.82 o
   8   7   2      537.77      569.91     12.90 o
   9   7   2        0.01        2.77      4.40 o
  10   7   2      901.94      895.55     20.47 o
  11   7   2      116.82      119.38      9.51 o
  12   7   2        6.11        7.42      6.34 o
  13   7   2      238.44      243.44     13.61 o
  14   7   2      376.24      403.33     23.04 o
 -14   8   2       22.70       23.37      8.83 o
 -13   8   2      135.42      144.41     10.26 o
 -12   8   2       52.45       55.13      6.86 o
 -11   8   2       36.58       34.94      5.86 o
 -10   8   2     1225.80     1193.79     19.34 o
  -9   8   2      197.35      189.37      8.27 o
  -8   8   2        2.74        3.75      4.11 o
  -7   8   2       56.74       56.30      5.58 o
  -6   8   2      332.25      331.63     10.38 o
  -5   8   2     5974.73     6102.72     61.57 o
  -4   8   2     2032.88     1985.63     28.78 o
  -3   8   2     1753.43     1741.86     19.17 o
  -2   8   2    12070.09    12884.72    118.14 o
  -1   8   2     2613.30     2601.62     31.19 o
   0   8   2       45.30      118.40      5.55 o
   1   8   2     7226.70     7748.70     72.20 o
   2   8   2      333.47      366.52      8.60 o
   3   8   2       37.19       39.62      3.07 o
   4   8   2      848.08      781.87     11.50 o
   5   8   2       90.47       90.35      4.43 o
   6   8   2     2276.39     2185.28     26.75 o
   7   8   2      165.31      167.05      7.05 o
   8   8   2      202.17      220.56     11.29 o
   9   8   2     1483.36     1497.83     29.15 o
  10   8   2       27.28       15.21      7.42 o
  11   8   2       23.73       27.80      7.94 o
  12   8   2      662.94      681.99     21.05 o
  13   8   2      306.41      303.44     19.01 o
 -14   9   2      211.02      242.41     20.93 o
 -13   9   2       30.25       27.25      7.18 o
 -12   9   2        0.24        1.61      5.22 o
 -11   9   2      799.26      798.99     16.59 o
 -10   9   2        0.21       10.13      4.71 o
  -9   9   2     1220.32     1141.96     18.64 o
  -8   9   2        1.45       -0.87      4.11 o
  -7   9   2       33.80       34.05      5.18 o
  -6   9   2     1302.36     1305.99     32.10 o
  -5   9   2      101.89      107.09      6.82 o
  -4   9   2      132.14      133.02      5.83 o
  -3   9   2     8890.16     9257.04     80.91 o
  -2   9   2      109.16      113.37      4.99 o
  -1   9   2     6611.49     7120.06     75.42 o
   0   9   2     3666.94     3491.25     43.85 o
   1   9   2      900.98      922.75     13.42 o
   2   9   2      509.77      524.68      9.75 o
   3   9   2     2747.82     2844.08     28.48 o
   4   9   2      331.79      319.88      7.39 o
   5   9   2     3248.83     3240.17     32.88 o
   6   9   2        8.47        8.75      3.83 o
   7   9   2       85.68       81.53      9.99 o
   8   9   2      359.86      328.86     13.44 o
   9   9   2       39.41       43.99     10.59 o
  10   9   2      352.40      353.06     19.66 o
  11   9   2      536.39      512.33     19.79 o
  12   9   2      151.07      161.45     15.03 o
  13   9   2      415.57      409.32     28.02 o
 -13  10   2       51.22       44.92      7.86 o
 -12  10   2      116.15      156.63      9.57 o
 -11  10   2      136.19      129.72      8.45 o
 -10  10   2      689.38      640.44     14.54 o
  -9  10   2      383.80      376.59     11.41 o
  -8  10   2      104.07      106.36      8.15 o
  -7  10   2        7.06       11.71      5.06 o
  -6  10   2      192.45      182.69      9.00 o
  -5  10   2        3.14        3.35      4.17 o
  -4  10   2     1483.61     1412.89     35.93 o
  -3  10   2      272.24      232.85      6.53 o
  -2  10   2     8599.35     8869.76     92.93 o
  -1  10   2       44.80       56.35      4.76 o
   0  10   2     1388.48     1451.39     22.66 o
   1  10   2      888.57      791.54     13.73 o
   2  10   2      211.27      175.01      6.21 o
   3  10   2     1000.86      956.47     13.29 o
   4  10   2     4385.68     4297.99     41.16 o
   5  10   2        7.24        8.85      3.73 o
   6  10   2     2526.34     2525.90     34.53 o
   7  10   2      235.12      211.94     11.42 o
   8  10   2      194.57      174.99     10.96 o
   9  10   2      226.04      254.25     13.20 o
  10  10   2      356.65      335.75     29.93 o
  11  10   2        7.64        6.27      8.31 o
  12  10   2      542.68      602.34     25.16 o
  13  10   2      104.40      120.92     14.44 o
 -13  11   2        1.65       -2.59      7.05 o
 -12  11   2       89.49       85.80     10.35 o
 -11  11   2      687.74      702.88     20.19 o
 -10  11   2       43.86       32.25      7.81 o
  -9  11   2      430.96      405.17     16.33 o
  -8  11   2      444.32      466.68     15.97 o
  -7  11   2        5.14       -0.43      4.93 o
  -6  11   2      111.06      116.90     10.60 o
  -5  11   2        7.96       12.08      4.66 o
  -4  11   2       36.36       38.08      4.61 o
  -3  11   2     1899.85     1775.19     42.21 o
  -2  11   2       48.85       58.93      5.09 o
  -1  11   2     4105.95     3986.99     46.97 o
   0  11   2        2.62        2.21      3.52 o
   1  11   2        1.80        0.36      2.98 o
   2  11   2      505.17      515.75     10.77 o
   3  11   2     2757.50     2726.11     28.63 o
   4  11   2     1887.02     1887.72     24.13 o
   5  11   2     1593.51     1615.78     24.73 o
   6  11   2     1172.10     1163.35     23.08 o
   7  11   2      181.82      185.04     11.20 o
   8  11   2      105.47       99.84      9.56 o
   9  11   2      104.09      111.19     17.79 o
  10  11   2       31.95       34.57      8.90 o
  11  11   2      614.49      618.74     24.90 o
  12  11   2       55.47       69.80     11.75 o
 -12  12   2       29.07       27.57      7.70 o
 -11  12   2       46.12       47.04      9.38 o
 -10  12   2       97.40      108.69      9.55 o
  -9  12   2      661.12      631.74     19.56 o
  -8  12   2      171.09      168.59     11.99 o
  -7  12   2      663.95      662.73     16.76 o
  -6  12   2      175.39      179.27      9.55 o
  -5  12   2       18.73       13.08      4.92 o
  -4  12   2      133.03      117.53      7.21 o
  -3  12   2       31.23       37.16      4.99 o
  -2  12   2     4675.71     4675.94    120.15 o
  -1  12   2      194.23      192.35      8.12 o
   0  12   2      808.24      769.32     14.48 o
   1  12   2        4.21       -0.42      3.39 o
   2  12   2      994.44      971.24     16.96 o
   3  12   2     1505.88     1416.56     20.08 o
   4  12   2      708.92      714.14     15.22 o
   5  12   2      154.18      165.49      9.44 o
   6  12   2      823.93      832.61     23.29 o
   7  12   2     1236.54     1112.79     36.33 o
   8  12   2       14.77       13.67     15.35 o
   9  12   2        6.93        1.07      7.73 o
  10  12   2      161.90      153.84     14.42 o
  11  12   2       50.56       39.98     10.58 o
  12  12   2      120.10      143.14     18.60 o
 -12  13   2      319.99      300.22     15.21 o
 -11  13   2       63.83       50.11      8.64 o
 -10  13   2        2.68        3.06      6.23 o
  -9  13   2      489.48      473.96     15.77 o
  -8  13   2      721.43      698.78     16.24 o
  -7  13   2      438.52      403.49     14.03 o
  -6  13   2       81.76       80.78      7.98 o
  -5  13   2      249.99      260.33     12.29 o
  -4  13   2      226.98      221.65     11.17 o
  -3  13   2      904.12      878.64     23.39 o
  -2  13   2      209.32      202.64     10.17 o
  -1  13   2      835.29      762.40     19.26 o
   0  13   2      153.23      177.50      8.13 o
   1  13   2       68.02       63.49      5.43 o
   2  13   2     1078.39     1045.79     16.96 o
   3  13   2     1246.25     1224.47     24.55 o
   4  13   2     1050.40     1009.45     19.16 o
   5  13   2      389.07      395.19     13.92 o
   6  13   2      628.71      631.24     26.83 o
   7  13   2        8.48       12.56      9.69 o
   8  13   2      327.31      296.01     21.31 o
   9  13   2      130.33      146.21     17.29 o
  10  13   2       32.87       43.18     13.12 o
  11  13   2      119.02       89.61     13.65 o
 -11  14   2      206.04      180.94     12.65 o
 -10  14   2       17.33       13.61      7.07 o
  -9  14   2      222.39      220.73     12.26 o
  -8  14   2      397.65      381.13     14.68 o
  -7  14   2      727.21      739.14     33.98 o
  -6  14   2       25.46       22.54      7.12 o
  -5  14   2     1214.88     1158.87     25.32 o
  -4  14   2      594.09      578.58     17.01 o
  -3  14   2      110.35      120.38     10.35 o
  -2  14   2      203.21      154.66     11.53 o
  -1  14   2      802.87      813.12     31.06 o
   0  14   2      233.78      209.44      8.34 o
   1  14   2       93.39       92.66      6.95 o
   2  14   2      263.89      252.37     13.98 o
   3  14   2     1849.59     1927.37     32.89 o
   4  14   2      427.60      435.18     17.68 o
   5  14   2        8.16        0.80      8.83 o
   6  14   2        7.52        9.26      9.93 o
   7  14   2      974.09      867.08     71.98 o
   8  14   2        1.09        3.85      9.89 o
   9  14   2       67.50       65.24     13.95 o
  10  14   2      184.61      217.45     21.80 o
 -10  15   2       57.24       64.31      8.98 o
  -9  15   2       85.63       78.68      8.99 o
  -8  15   2      557.89      568.14     19.46 o
  -7  15   2       22.26       21.05      7.79 o
  -6  15   2      601.62      612.29     22.10 o
  -5  15   2       72.56       69.26      8.65 o
  -4  15   2      139.02      144.36     11.35 o
  -3  15   2      185.86      189.48      9.81 o
  -2  15   2      204.45      207.71     11.35 o
  -1  15   2       29.45       18.56      6.03 o
   0  15   2      358.11      339.93     13.22 o
   1  15   2       46.81       51.90      6.34 o
   2  15   2      815.31      830.53     23.97 o
   3  15   2      252.37      235.27     15.17 o
   4  15   2      528.42      525.66     32.20 o
   5  15   2       38.87       32.27     11.17 o
   6  15   2      664.69      646.57     35.88 o
   7  15   2       12.36       23.30     13.76 o
   8  15   2      383.98      413.93     25.82 o
   9  15   2       82.13      115.35     17.23 o
  10  15   2       38.09       33.27     27.09 o
  -9  16   2        0.88        1.48      7.59 o
  -8  16   2      141.97      133.76     12.06 o
  -7  16   2      452.66      454.13     17.99 o
  -6  16   2      134.87      113.13     10.79 o
  -5  16   2      359.27      365.46     15.70 o
  -4  16   2       55.91       60.56      8.41 o
  -3  16   2        8.82       14.20      6.49 o
  -2  16   2      566.81      623.91     18.39 o
  -1  16   2      127.94      123.54      8.52 o
   0  16   2      283.08      262.38     12.49 o
   1  16   2      517.59      513.14     17.70 o
   2  16   2        2.27       -3.84      6.76 o
   3  16   2      685.26      685.97     35.13 o
   4  16   2       13.29       23.89     10.39 o
   5  16   2        0.24       11.93     10.28 o
   6  16   2        4.04        8.82     10.35 o
   7  16   2      478.11      440.61     26.90 o
   8  16   2        0.06        6.09     11.06 o
   9  16   2       90.36      106.98     17.19 o
  -8  17   2       80.69       96.27     10.85 o
  -7  17   2        0.39       -7.27      7.27 o
  -6  17   2      557.48      573.35     19.50 o
  -5  17   2      112.32      112.54     10.67 o
  -4  17   2        3.49       -6.09      7.58 o
  -3  17   2      747.95      762.45     30.49 o
  -2  17   2        7.42       10.91      5.69 o
  -1  17   2      164.73      163.75     11.19 o
   0  17   2       37.11       33.37      8.51 o
   1  17   2       37.75       35.00      8.91 o
   2  17   2      852.82      902.98     34.35 o
   3  17   2       13.41       12.11      8.27 o
   4  17   2       21.82       10.43     10.22 o
   5  17   2      123.26      127.98     16.71 o
   6  17   2      274.30      256.29     22.23 o
   7  17   2        1.08        2.26     12.11 o
   8  17   2      200.21      199.89     21.75 o
  -7  18   2      285.58      296.66     18.86 o
  -6  18   2       58.45       69.46     10.16 o
  -5  18   2      114.71      120.20     11.70 o
  -4  18   2      178.89      199.18     13.18 o
  -3  18   2       29.20       26.32     11.75 o
  -2  18   2      697.72      765.10     21.96 o
  -1  18   2        1.45        4.50     12.77 o
   0  18   2       29.63       35.02      9.32 o
   1  18   2      301.38      301.67     17.36 o
   2  18   2       38.53       33.17     13.58 o
   3  18   2       83.50       59.66     13.23 o
   4  18   2      149.52      128.42     16.59 o
   5  18   2       10.22       -2.05     21.35 o
   6  18   2       37.93       48.30     14.41 o
  -5  19   2        4.20       15.80      7.98 o
  -4  19   2       20.43       11.16      8.02 o
  -3  19   2      449.33      509.00     25.40 o
  -2  19   2       56.13      102.17     16.15 o
  -1  19   2      127.56      117.80     13.23 o
   0  19   2        6.07       10.24      8.67 o
   1  19   2       38.92       53.34     10.95 o
   2  19   2      212.70      199.12     15.92 o
   3  19   2       76.28       89.79     21.95 o
   4  19   2       25.08       21.53     25.28 o
   5  19   2       42.18       62.90     22.67 o
  -2  20   2      260.14      296.86     24.21 o
  -1  20   2      121.31      140.40     18.42 o
   0  20   2       26.63       23.93      9.86 o
   1  20   2      106.51       91.71     12.68 o
   2  20   2      111.46      112.98     33.05 o
 -15   0   3        0.75      -11.94     11.94 o
 -13   0   3        3.29       -1.93     11.32 o
 -11   0   3      966.67      940.99     20.33 o
  -9   0   3     2199.03     2114.08     31.71 o
  -7   0   3        1.41        2.85      4.18 o
  -5   0   3    15398.25    15654.62    172.36 o
  -3   0   3    19398.41    19294.93    209.37 o
  -1   0   3     2758.71     3130.89     36.56 o
   1   0   3        3.56        3.05      4.35 o
   3   0   3     4714.40     4388.12     51.94 o
   5   0   3    23299.53    23980.15    262.18 o
   7   0   3      206.90      226.88     13.96 o
   9   0   3     4057.78     4053.05     55.22 o
  11   0   3     2874.13     2864.09     52.10 o
  13   0   3       24.93       12.79     10.74 o
 -15   1   3        3.99       -1.89      8.56 o
 -14   1   3       19.10       17.75      8.84 o
 -13   1   3      100.07      102.08     11.34 o
 -12   1   3      511.20      542.51     15.31 o
 -11   1   3       12.28       14.46      4.77 o
 -10   1   3     2483.77     2303.00     36.17 o
  -9   1   3      408.61      339.01     11.46 o
  -8   1   3     1303.51     1329.59     16.72 o
  -7   1   3        6.24       16.05      2.36 o
  -6   1   3     1667.94     1620.99     16.56 o
  -5   1   3     2326.29     2572.35     23.40 o
  -4   1   3    24700.98    25352.76    194.16 o
  -3   1   3       15.96       24.41      2.37 o
  -2   1   3      369.01      326.84      4.79 o
  -1   1   3     1821.11     2321.95     19.82 o
   0   1   3     2021.69     2306.40     22.98 o
   1   1   3     4633.07     5021.43     58.54 o
   2   1   3      423.93      393.72      6.37 o
   3   1   3      596.11      594.80      7.70 o
   4   1   3    13017.94    12751.49    100.28 o
   5   1   3      480.71      565.65      8.69 o
   6   1   3     3463.95     3266.27     30.47 o
   7   1   3      481.89      459.88      8.78 o
   8   1   3      347.63      344.69      8.25 o
   9   1   3     1366.05     1296.69     17.49 o
  10   1   3     2570.06     2540.29     44.77 o
  11   1   3        6.33       11.07      4.77 o
  12   1   3      347.86      394.02     20.42 o
  13   1   3      106.09      104.09      9.68 o
  14   1   3      153.73      155.60     15.67 o
 -15   2   3        8.99        9.60      8.95 o
 -14   2   3      124.94      145.38     13.30 o
 -13   2   3       19.07        6.93      7.92 o
 -12   2   3       30.07       35.73      6.08 o
 -11   2   3      821.79      838.74     18.43 o
 -10   2   3      703.73      733.48     15.87 o
  -9   2   3     1254.80     1260.73     16.63 o
  -8   2   3      240.89      209.86      6.33 o
  -7   2   3        1.46        6.31      3.24 o
  -6   2   3      477.91      450.87      8.04 o
  -5   2   3    19166.16    20026.63    165.73 o
  -4   2   3        0.12        7.76      1.48 o
  -3   2   3    15704.95    16159.90    124.72 o
  -2   2   3     6349.28     6628.96     52.68 o
  -1   2   3     7769.43     9197.99     71.72 o
   0   2   3      375.81      307.16     17.18 o
   1   2   3      843.46      899.53     11.77 o
   2   2   3     4049.95     4183.06     39.89 o
   3   2   3    18240.47    19713.09    162.58 o
   4   2   3        0.46        7.70      1.95 o
   5   2   3     5793.81     5817.61     48.96 o
   6   2   3     2245.10     2257.64     22.69 o
   7   2   3      904.92      874.01     12.37 o
   8   2   3      960.52      845.20     14.82 o
   9   2   3     2346.50     2175.19     31.77 o
  10   2   3      219.62      250.21      8.12 o
  11   2   3      790.15      820.23     22.03 o
  12   2   3      249.37      243.57     11.81 o
  13   2   3       30.24       30.95      8.60 o
  14   2   3       74.92       69.34     12.26 o
 -15   3   3       22.72       17.59     10.49 o
 -14   3   3        7.12       -3.86      7.95 o
 -13   3   3      627.44      618.12     16.15 o
 -12   3   3       15.42       22.63      5.47 o
 -11   3   3      108.76      101.84      8.97 o
 -10   3   3     1211.72     1164.54     17.67 o
  -9   3   3     1762.11     1691.17     24.01 o
  -8   3   3     1053.90      995.05     24.11 o
  -7   3   3     2429.34     2640.02     25.09 o
  -6   3   3       99.97       71.69      4.04 o
  -5   3   3     3694.83     3988.81     37.25 o
  -4   3   3     9300.21     9731.85     82.71 o
  -3   3   3      281.21      231.39      4.48 o
  -2   3   3     5341.40     5896.37     47.43 o
  -1   3   3    30370.03    31855.96    259.15 o
   0   3   3       51.33       62.10      3.79 o
   1   3   3     3261.89     2986.16     37.08 o
   2   3   3      288.53      311.21      9.48 o
   3   3   3        2.22        7.97      2.55 o
   4   3   3     5794.97     5342.25     47.72 o
   5   3   3     7381.51     7781.89     63.84 o
   6   3   3      508.58      531.31      8.88 o
   7   3   3      845.50      817.47     11.95 o
   8   3   3      263.22      253.10      7.17 o
   9   3   3      519.98      501.98     10.32 o
  10   3   3      740.92      724.01     13.89 o
  11   3   3       34.37       37.65      5.85 o
  12   3   3       76.11       76.23      8.30 o
  13   3   3      588.10      582.89     29.98 o
  14   3   3       47.93       51.19     10.07 o
 -15   4   3        1.09        1.14      8.46 o
 -14   4   3      247.93      264.85     14.10 o
 -13   4   3       49.13       52.70      7.43 o
 -12   4   3      425.32      400.24     12.91 o
 -11   4   3        1.97       10.30      6.08 o
 -10   4   3      795.02      780.57     14.31 o
  -9   4   3     1087.40     1090.47     18.42 o
  -8   4   3      385.92      345.01     11.66 o
  -7   4   3      137.36      113.36      4.98 o
  -6   4   3     6199.49     6348.64     62.61 o
  -5   4   3     3534.66     3555.12     33.88 o
  -4   4   3     2243.03     2294.10     23.01 o
  -3   4   3     2112.29     2029.27     18.79 o
  -2   4   3    13876.49    15065.35    116.66 o
  -1   4   3      565.08      643.19      8.14 o
   0   4   3    25993.92    27646.25    268.47 o
   1   4   3      290.85      280.34     11.72 o
   2   4   3     9747.08    10331.11    103.40 o
   3   4   3      374.12      323.53      6.97 o
   4   4   3     1642.44     1649.62     17.80 o
   5   4   3     3204.06     3133.79     30.70 o
   6   4   3     7504.31     7358.18     61.66 o
   7   4   3        4.61        9.75      3.56 o
   8   4   3      641.07      623.74     10.82 o
   9   4   3      726.82      699.52     12.20 o
  10   4   3      373.38      347.23     13.00 o
  11   4   3      114.63      112.08      8.76 o
  12   4   3      311.40      295.47     12.94 o
  13   4   3        3.37        6.74      7.81 o
  14   4   3      169.71      202.53     14.55 o
 -15   5   3       17.34       23.02      9.69 o
 -14   5   3        1.51        5.89      8.84 o
 -13   5   3     1178.87     1136.68     22.20 o
 -12   5   3      125.67      126.27     10.40 o
 -11   5   3       52.97       58.36      5.74 o
 -10   5   3       11.18       12.19      5.33 o
  -9   5   3     1756.94     1631.78     26.68 o
  -8   5   3      316.11      280.32      9.19 o
  -7   5   3     1940.53     1921.11     24.96 o
  -6   5   3      351.15      423.60     13.83 o
  -5   5   3    15091.89    16162.43    147.21 o
  -4   5   3      297.73      376.78      6.95 o
  -3   5   3     1816.16     1922.67     18.31 o
  -2   5   3      618.17      719.12      9.55 o
  -1   5   3    19659.29    21243.08    189.14 o
   0   5   3     1589.66     1950.96     23.03 o
   1   5   3    14503.05    15028.89    148.32 o
   2   5   3       15.70       25.31      2.73 o
   3   5   3       81.53       36.97      2.55 o
   4   5   3      480.39      409.59      7.16 o
   5   5   3     5843.33     5858.59     52.99 o
   6   5   3       96.79       98.69      4.69 o
   7   5   3     1339.66     1322.59     26.06 o
   8   5   3       95.34      109.32      6.32 o
   9   5   3      984.78      951.61     17.37 o
  10   5   3       51.39       57.86      6.84 o
  11   5   3       31.21       28.11      6.35 o
  12   5   3       48.96       50.25      7.55 o
  13   5   3      619.72      669.67     21.92 o
  14   5   3        0.94       29.80     10.48 o
 -14   6   3      329.15      351.92     15.98 o
 -13   6   3      131.18      152.99     10.70 o
 -12   6   3      284.35      260.06     11.56 o
 -11   6   3      282.82      287.01     10.05 o
 -10   6   3      737.13      761.53     17.57 o
  -9   6   3      599.62      612.25     23.44 o
  -8   6   3     1125.10     1175.18     28.97 o
  -7   6   3       81.11       86.16      5.83 o
  -6   6   3     1627.44     1628.57     21.85 o
  -5   6   3        3.28        4.76      3.40 o
  -4   6   3      142.27      120.45      4.69 o
  -3   6   3     2707.42     3036.51     27.19 o
  -2   6   3     8189.65     8796.75     75.60 o
  -1   6   3       73.26       88.54      4.21 o
   0   6   3     9901.34     9410.52    107.31 o
   1   6   3     1088.81     1300.63     17.22 o
   2   6   3     4544.47     4602.90     44.54 o
   3   6   3       97.41       53.95      5.78 o
   4   6   3     4451.07     4401.65     40.81 o
   5   6   3      827.86      834.30     11.82 o
   6   6   3     4146.05     4258.88     41.00 o
   7   6   3        8.55       21.44      3.44 o
   8   6   3      281.74      279.51      7.89 o
   9   6   3       24.45       34.97      6.11 o
  10   6   3      268.04      289.40     12.11 o
  11   6   3      149.69      151.00     10.17 o
  12   6   3      167.38      176.76     11.23 o
  13   6   3       24.28       36.86      8.97 o
  14   6   3      204.18      230.82     19.27 o
 -14   7   3        9.76        2.05      6.26 o
 -13   7   3      785.75      795.71     19.11 o
 -12   7   3      777.80      734.18     23.64 o
 -11   7   3       35.87       46.01      5.82 o
 -10   7   3       44.08       31.76      7.67 o
  -9   7   3     1234.03     1185.79     22.96 o
  -8   7   3      266.00      234.65      9.15 o
  -7   7   3      786.15      831.19     30.59 o
  -6   7   3       29.21       45.09      4.82 o
  -5   7   3     2399.56     2285.86     24.61 o
  -4   7   3     3502.60     3428.59     33.69 o
  -3   7   3      817.49      777.00     10.57 o
  -2   7   3        7.98       19.53      3.15 o
  -1   7   3     6129.10     5948.41     57.30 o
   0   7   3      366.26      412.02     12.88 o
   1   7   3    17553.06    18757.80    185.06 o
   2   7   3     4516.21     4506.13     44.22 o
   3   7   3        2.73        3.56      2.16 o
   4   7   3     2827.74     2847.35     30.45 o
   5   7   3     6129.67     6394.82     58.00 o
   6   7   3       32.42       36.50      3.74 o
   7   7   3      212.43      206.22      7.44 o
   8   7   3       24.87       20.00      5.91 o
   9   7   3      381.75      380.34     14.46 o
  10   7   3      117.97      108.56      9.61 o
  11   7   3       11.80       25.83      7.23 o
  12   7   3      321.26      296.62     32.02 o
  13   7   3      361.54      350.86     22.38 o
 -14   8   3      369.56      397.01     16.09 o
 -13   8   3      170.92      184.04     11.26 o
 -12   8   3      112.79       95.61      7.82 o
 -11   8   3      377.16      376.82     11.72 o
 -10   8   3      429.41      467.63     14.68 o
  -9   8   3       17.75       17.53      5.16 o
  -8   8   3      170.01      173.56      8.33 o
  -7   8   3      534.18      520.53     20.53 o
  -6   8   3      580.16      523.05     13.64 o
  -5   8   3     1695.09     1760.72     20.77 o
  -4   8   3      255.63      231.47      7.09 o
  -3   8   3     5532.74     5693.57     51.77 o
  -2   8   3      570.23      534.83      9.46 o
  -1   8   3     1900.43     1858.41     28.15 o
   0   8   3     4443.60     4638.27     57.53 o
   1   8   3      490.13      520.78     10.25 o
   2   8   3     2044.84     2160.32     24.12 o
   3   8   3     6573.28     6681.19     64.11 o
   4   8   3     1453.29     1523.65     19.09 o
   5   8   3     1717.09     1718.32     21.31 o
   6   8   3     1346.34     1313.42     19.00 o
   7   8   3      336.68      312.55     10.47 o
   8   8   3      153.24      164.95     10.16 o
   9   8   3        0.75       -5.46      5.46 o
  10   8   3       23.89       23.62      8.22 o
  11   8   3      787.98      774.97     25.66 o
  12   8   3       31.91       18.44      9.67 o
  13   8   3       40.17       67.44     12.08 o
 -14   9   3        7.02        5.71     16.84 o
 -13   9   3      264.88      253.40     12.80 o
 -12   9   3     1014.01      990.80     19.21 o
 -11   9   3       56.95       53.54      6.39 o
 -10   9   3      122.49      128.28      9.41 o
  -9   9   3      620.04      617.04     14.78 o
  -8   9   3      141.91      126.06      9.81 o
  -7   9   3       32.94       40.35      5.29 o
  -6   9   3        2.50        2.61      4.03 o
  -5   9   3       22.88       24.27      4.97 o
  -4   9   3     9266.33     9407.49     90.06 o
  -3   9   3     2313.41     2429.71     25.72 o
  -2   9   3     2142.75     2249.38     26.04 o
  -1   9   3     1818.07     1826.76     24.70 o
   0   9   3      500.36      536.01     12.63 o
   1   9   3     3378.50     3293.69     38.62 o
   2   9   3     4056.31     4029.32     41.29 o
   3   9   3      313.12      258.32      8.66 o
   4   9   3     9511.06     9675.13     99.21 o
   5   9   3      188.44      194.11      8.21 o
   6   9   3       84.99       87.80      7.42 o
   7   9   3      300.94      283.92     13.36 o
   8   9   3        5.18        8.80      5.53 o
   9   9   3        0.30        2.81      6.56 o
  10   9   3      364.78      412.42     22.27 o
  11   9   3       18.29        9.57      8.09 o
  12   9   3      501.32      500.69     28.60 o
  13   9   3       63.49       89.99     13.20 o
 -13  10   3      120.40      116.21     10.04 o
 -12  10   3       15.10       20.71      6.30 o
 -11  10   3      854.20      859.86     21.96 o
 -10  10   3       33.59       34.52      5.58 o
  -9  10   3       47.88       45.74      6.41 o
  -8  10   3      130.91      130.15      8.11 o
  -7  10   3       79.67       78.04      7.41 o
  -6  10   3     2219.59     2191.80     31.98 o
  -5  10   3     3411.74     3391.50     43.14 o
  -4  10   3      412.33      350.73     10.05 o
  -3  10   3     5526.19     5643.39     64.54 o
  -2  10   3     1322.59     1250.49     19.23 o
  -1  10   3        0.88        8.73      3.52 o
   0  10   3     2471.48     2297.65     33.59 o
   1  10   3        3.63        6.04      5.96 o
   2  10   3      973.48      991.20     14.62 o
   3  10   3     5329.59     5416.64     54.31 o
   4  10   3      143.34      139.98      6.91 o
   5  10   3     1028.18     1037.34     20.75 o
   6  10   3        0.03       -1.30      4.70 o
   7  10   3       64.12       53.37     11.02 o
   8  10   3       16.54        0.94      9.93 o
   9  10   3      289.50      306.57     22.50 o
  10  10   3      108.76      101.61     12.54 o
  11  10   3      714.42      708.89     28.79 o
  12  10   3       17.05       36.03     10.67 o
 -13  11   3        6.15        7.25      6.40 o
 -12  11   3      345.07      376.67     13.36 o
 -11  11   3      118.11      107.71      8.17 o
 -10  11   3      575.98      589.39     14.48 o
  -9  11   3       37.25       44.43      6.96 o
  -8  11   3       31.88       27.38      6.32 o
  -7  11   3      497.95      484.62     15.27 o
  -6  11   3      145.01      153.79     10.51 o
  -5  11   3        0.13       -1.94      4.39 o
  -4  11   3     2918.83     2908.97     34.42 o
  -3  11   3     5136.33     5060.28     67.36 o
  -2  11   3     1100.11      972.26     18.62 o
  -1  11   3      156.22      139.94      7.41 o
   0  11   3       48.29       62.98      5.19 o
   1  11   3      682.02      742.82     14.33 o
   2  11   3     3380.99     3305.43     36.16 o
   3  11   3      488.28      538.17     15.62 o
   4  11   3     2419.75     2475.25     32.85 o
   5  11   3      255.21      254.45     14.73 o
   6  11   3      222.44      219.76     12.72 o
   7  11   3        1.12       -3.88     10.43 o
   8  11   3      137.04      127.19     19.52 o
   9  11   3      118.00      146.85     23.11 o
  10  11   3      598.54      594.41     23.52 o
  11  11   3       25.84       23.56     12.09 o
  12  11   3      197.94      224.98     18.02 o
 -12  12   3       20.45       26.51      7.62 o
 -11  12   3      171.76      189.25     11.80 o
 -10  12   3      112.27      112.25      8.64 o
  -9  12   3      998.59      982.68     22.61 o
  -8  12   3      132.23      150.20     10.07 o
  -7  12   3        3.91        3.05      5.19 o
  -6  12   3      642.38      610.44     15.89 o
  -5  12   3      580.56      561.21     14.81 o
  -4  12   3      515.74      478.42     13.19 o
  -3  12   3     2416.46     2360.05     32.89 o
  -2  12   3      538.33      528.89     14.80 o
  -1  12   3      674.45      613.22     15.43 o
   0  12   3      495.17      472.00     10.86 o
   1  12   3      493.67      441.58     11.50 o
   2  12   3     2323.80     2317.04     46.13 o
   3  12   3      275.58      282.01      9.74 o
   4  12   3      569.47      492.48     17.51 o
   5  12   3     1494.80     1437.82     53.34 o
   6  12   3      976.95      886.35     55.05 o
   7  12   3       14.74       13.39     11.70 o
   8  12   3      168.94      173.30     30.22 o
   9  12   3      412.87      384.49     24.51 o
  10  12   3      240.15      246.13     23.49 o
  11  12   3       99.32       72.03     15.30 o
 -11  13   3        2.19       -1.12      7.25 o
 -10  13   3      210.39      204.93     11.17 o
  -9  13   3      330.08      326.61     15.60 o
  -8  13   3      164.17      143.65     10.13 o
  -7  13   3      235.74      281.18     12.50 o
  -6  13   3      411.65      418.08     14.03 o
  -5  13   3      207.83      226.06     10.67 o
  -4  13   3      319.64      290.79     12.78 o
  -3  13   3      774.47      758.10     16.63 o
  -2  13   3     1873.66     1748.35     36.04 o
  -1  13   3       26.25       27.18      4.90 o
   0  13   3      716.63      643.26     21.82 o
   1  13   3      350.25      381.51     11.40 o
   2  13   3     1406.07     1348.68     25.47 o
   3  13   3     1223.46     1267.69     32.47 o
   4  13   3       59.32       67.73      9.15 o
   5  13   3      342.29      309.08     19.27 o
   6  13   3       90.82       93.54     14.27 o
   7  13   3      439.34      410.18     24.73 o
   8  13   3      271.38      301.83     22.16 o
   9  13   3      293.91      337.86     24.33 o
  10  13   3      159.66      141.57     23.12 o
  11  13   3        1.47       37.73     12.82 o
 -11  14   3        2.46        7.78      7.35 o
 -10  14   3        3.55        6.17      6.63 o
  -9  14   3      385.06      355.91     13.37 o
  -8  14   3      501.12      490.98     16.47 o
  -7  14   3       48.44       57.71      7.89 o
  -6  14   3      843.28      831.71     19.52 o
  -5  14   3      460.37      419.35     23.17 o
  -4  14   3        1.16       -2.54      5.15 o
  -3  14   3      202.51      182.07      9.75 o
  -2  14   3     1052.16     1020.74     22.43 o
  -1  14   3        2.89       -4.66      4.69 o
   0  14   3      513.67      513.48     12.17 o
   1  14   3      387.99      353.80     24.22 o
   2  14   3      994.17     1039.11     26.53 o
   3  14   3       26.27       19.77      7.06 o
   4  14   3       17.51        9.35      6.92 o
   5  14   3       11.79       16.37      7.44 o
   6  14   3      732.00      754.45     50.23 o
   7  14   3        1.40        6.00     10.22 o
   8  14   3      347.38      382.09     25.30 o
   9  14   3      358.31      359.38     25.35 o
  10  14   3        2.16        3.74     15.62 o
 -10  15   3        6.28       10.50      6.92 o
  -9  15   3      119.44      125.74     10.80 o
  -8  15   3      102.57      114.41     11.52 o
  -7  15   3      630.93      629.44     18.09 o
  -6  15   3       21.23       22.28      7.21 o
  -5  15   3      169.38      163.75     11.66 o
  -4  15   3       22.19       20.08      6.56 o
  -3  15   3      385.73      380.31     15.09 o
  -2  15   3        5.88       -5.24      5.24 o
  -1  15   3     1041.00     1037.47     23.50 o
   0  15   3       13.16        9.63      5.63 o
   1  15   3      610.92      582.08     16.67 o
   2  15   3       15.81        3.21      6.94 o
   3  15   3       38.90       41.31      8.73 o
   4  15   3        0.18       -5.01      6.66 o
   5  15   3      674.97      665.79     29.09 o
   6  15   3       82.67       94.55     22.37 o
   7  15   3      533.46      554.89     46.14 o
   8  15   3      153.71      151.42     18.59 o
   9  15   3       34.40       51.24     14.38 o
  -9  16   3      197.40      180.97     13.61 o
  -8  16   3      444.38      474.67     19.04 o
  -7  16   3        5.89       -1.21      8.28 o
  -6  16   3     1083.12     1063.40     26.49 o
  -5  16   3       56.38       60.68      9.00 o
  -4  16   3       31.50       45.09      7.89 o
  -3  16   3       68.18       70.80      8.83 o
  -2  16   3      241.45      241.36     11.36 o
  -1  16   3       40.34       53.40      7.76 o
   0  16   3      454.76      428.32     15.57 o
   1  16   3        2.77        4.44      7.26 o
   2  16   3      625.09      584.61     37.63 o
   3  16   3      292.26      312.89     16.69 o
   4  16   3        1.08       -0.85      6.95 o
   5  16   3       26.05       15.10     10.30 o
   6  16   3      635.78      546.80     29.25 o
   7  16   3       39.48       37.85     13.25 o
   8  16   3      282.61      308.32     24.90 o
  -8  17   3       45.32       45.44      9.85 o
  -7  17   3      437.46      447.21     18.68 o
  -6  17   3        3.03       13.61      8.96 o
  -5  17   3       12.85       18.45      7.74 o
  -4  17   3      119.47      146.49     11.86 o
  -3  17   3       47.07       47.77      8.34 o
  -2  17   3       34.89       44.63      7.78 o
  -1  17   3      204.93      210.52     12.37 o
   0  17   3      132.91      141.73     13.10 o
   1  17   3      397.89      381.48     18.68 o
   2  17   3      192.74      219.72     18.73 o
   3  17   3        0.12        2.71      9.29 o
   4  17   3      301.21      319.67     40.72 o
   5  17   3       42.26       50.62     13.33 o
   6  17   3       48.20       36.47     14.11 o
   7  17   3      261.72      303.46     24.53 o
  -7  18   3       58.97       64.67     10.33 o
  -6  18   3      211.53      220.46     15.37 o
  -5  18   3       49.07       69.78     13.35 o
  -4  18   3        2.34        2.89      7.08 o
  -3  18   3      154.42      194.28     13.48 o
  -2  18   3      138.20      156.19     12.43 o
  -1  18   3       30.38       30.95      9.26 o
   0  18   3      104.00       98.92     11.97 o
   1  18   3       20.95       35.44      9.39 o
   2  18   3        6.41        2.53      8.36 o
   3  18   3      483.75      522.74     70.59 o
   4  18   3       23.41       33.90     13.04 o
   5  18   3        0.28        6.62     17.48 o
   6  18   3      110.23      141.26     22.94 o
  -5  19   3        3.27        4.65      7.83 o
  -4  19   3       74.28       88.41     16.01 o
  -3  19   3        0.67       -2.47      8.75 o
  -2  19   3      303.38      312.32     22.06 o
  -1  19   3       81.41       94.63     15.93 o
   0  19   3        0.00       -9.01      9.75 o
   1  19   3        2.51        4.27      8.85 o
   2  19   3      309.19      375.93     20.14 o
   3  19   3        3.22        3.58     16.04 o
   4  19   3      136.14      101.41     24.14 o
  -1  20   3      177.12      209.40     17.07 o
   0  20   3        7.15        2.67      9.25 o
   1  20   3      146.39      158.75     19.38 o
 -14   0   4      581.26      648.45     32.57 o
 -12   0   4      578.84      507.97     26.25 o
 -10   0   4        8.58       -6.64      7.25 o
  -8   0   4     1097.21      967.85     34.47 o
  -6   0   4    11478.76    11314.15    127.69 o
  -4   0   4    14204.05    13873.22    153.17 o
  -2   0   4     1782.97     1834.89     24.07 o
   0   0   4    16575.27    17173.82    230.35 o
   2   0   4    27616.32    27272.71    422.55 o
   4   0   4     1346.32     1073.08     17.57 o
   6   0   4       70.36       56.06      6.86 o
   8   0   4       21.77       37.28      6.80 o
  10   0   4     4960.56     4665.92     63.77 o
  12   0   4        0.29        0.80      7.38 o
  14   0   4      196.60      156.43     26.87 o
 -15   1   4        1.42       -8.67      8.67 o
 -14   1   4      153.05      160.91     14.11 o
 -13   1   4     1456.58     1391.53     31.68 o
 -12   1   4       20.77       32.05      7.83 o
 -11   1   4       41.56       31.22      6.24 o
 -10   1   4       69.69       58.11      5.64 o
  -9   1   4      333.04      329.11      9.51 o
  -8   1   4      779.73      655.21     28.65 o
  -7   1   4       73.11       90.45      3.75 o
  -6   1   4      797.46      795.88     10.28 o
  -5   1   4    23820.63    24402.90    187.99 o
  -4   1   4     1522.05     1579.07     15.71 o
  -3   1   4     5574.83     5692.03     46.41 o
  -2   1   4      457.41      463.58      6.36 o
  -1   1   4        5.17       -0.86      1.53 o
   0   1   4     2578.15     2713.78     24.94 o
   1   1   4    16059.47    16573.82    183.50 o
   2   1   4      859.25      912.54     15.74 o
   3   1   4     8566.45     8321.58     77.54 o
   4   1   4     1338.68     1279.77     14.09 o
   5   1   4       94.37      117.01      4.38 o
   6   1   4       67.40      112.58      4.72 o
   7   1   4       48.90       54.38      4.02 o
   8   1   4     2146.35     1973.79     25.90 o
   9   1   4     5102.46     5090.42     47.44 o
  10   1   4        2.54       -1.82      4.06 o
  11   1   4     1958.50     1889.11     25.92 o
  12   1   4      310.21      309.01     11.89 o
  13   1   4      391.31      416.25     17.56 o
  14   1   4        8.80       -2.12     15.40 o
 -15   2   4      143.71      113.36     12.58 o
 -14   2   4      186.26      223.81     15.72 o
 -13   2   4       17.31       21.64      8.38 o
 -12   2   4      311.26      310.17     11.31 o
 -11   2   4       69.68       84.93      6.95 o
 -10   2   4       79.33       85.74      7.60 o
  -9   2   4      482.44      494.44     12.45 o
  -8   2   4      505.92      489.05      9.67 o
  -7   2   4     4979.99     5183.98     48.55 o
  -6   2   4     2530.25     2548.32     24.06 o
  -5   2   4     1700.67     1872.78     18.44 o
  -4   2   4    15147.81    15492.14    120.64 o
  -3   2   4     5746.66     5975.71     48.66 o
  -2   2   4     2908.71     3759.59     31.64 o
  -1   2   4      339.40      205.00      4.00 o
   0   2   4     2228.21     2218.52     22.65 o
   1   2   4     8422.28     9255.95     93.24 o
   2   2   4    16048.57    16927.63    188.10 o
   3   2   4     2548.48     2944.86     30.35 o
   4   2   4      913.39      792.14     10.82 o
   5   2   4     1550.21     1447.10     16.10 o
   6   2   4       80.71       86.77      4.31 o
   7   2   4      265.63      287.21      7.16 o
   8   2   4      531.90      494.98     11.67 o
   9   2   4      769.55      727.87     22.50 o
  10   2   4     1045.07     1144.77     17.03 o
  11   2   4      529.64      514.99     15.54 o
  12   2   4       21.20       24.78      7.42 o
  13   2   4      121.65      119.41     11.50 o
  14   2   4       59.55       67.02     10.57 o
 -15   3   4        0.54        6.12      8.30 o
 -14   3   4      403.21      371.79     18.46 o
 -13   3   4      225.83      198.62     10.77 o
 -12   3   4      246.40      245.38     10.57 o
 -11   3   4      188.22      168.86     10.87 o
 -10   3   4      568.97      536.35     12.74 o
  -9   3   4       50.52       53.13      5.37 o
  -8   3   4     1584.13     1636.51     21.98 o
  -7   3   4      916.29      990.68     13.92 o
  -6   3   4     1626.32     1678.17     19.20 o
  -5   3   4     7302.24     7211.26     59.04 o
  -4   3   4     7856.43     8660.90     69.49 o
  -3   3   4    19235.54    21615.15    166.38 o
  -2   3   4     1945.48     1753.51     16.65 o
  -1   3   4     5187.03     6036.35     52.12 o
   0   3   4     2185.48     1772.69     32.65 o
   1   3   4     6212.34     6491.91     75.93 o
   2   3   4      120.13       95.27      3.80 o
   3   3   4     2669.36     2644.03     27.53 o
   4   3   4     4018.76     3729.54     35.18 o
   5   3   4      469.39      500.11      8.80 o
   6   3   4     2109.93     2088.21     21.79 o
   7   3   4      581.84      570.77     11.62 o
   8   3   4     1018.88     1001.63     14.48 o
   9   3   4     1924.99     1888.15     22.55 o
  10   3   4       15.22       14.54      4.13 o
  11   3   4      383.25      448.13     14.67 o
  12   3   4      706.93      659.03     18.15 o
  13   3   4      123.11      136.42     18.08 o
  14   3   4        6.49       13.29      9.73 o
 -15   4   4      130.01      135.97     13.65 o
 -14   4   4        0.47       18.57      8.83 o
 -13   4   4      240.09      212.42     10.89 o
 -12   4   4        1.78        4.07      5.07 o
 -11   4   4      859.05      879.68     22.62 o
 -10   4   4       68.85       73.75      6.50 o
  -9   4   4      950.00      880.04     16.28 o
  -8   4   4       46.44       44.52      5.06 o
  -7   4   4     4848.22     4905.40     46.64 o
  -6   4   4      378.13      371.18      7.57 o
  -5   4   4       14.52       34.47      4.06 o
  -4   4   4     4293.93     4547.81     38.71 o
  -3   4   4    11903.93    13548.29    106.09 o
  -2   4   4      343.54      381.58      6.02 o
  -1   4   4    10741.27    10646.64     89.54 o
   0   4   4     4183.88     4558.00     48.30 o
   1   4   4    10583.27    10987.03    124.45 o
   2   4   4       43.37       32.09      5.50 o
   3   4   4     3144.90     2903.63     33.55 o
   4   4   4      886.96      894.47     12.42 o
   5   4   4     9097.69     9538.85     82.97 o
   6   4   4       29.93       26.13      3.37 o
   7   4   4     1034.94      985.31     13.64 o
   8   4   4      150.32      161.46      6.24 o
   9   4   4       59.02       56.62      5.44 o
  10   4   4      207.46      241.44     11.18 o
  11   4   4      529.38      522.11     15.77 o
  12   4   4        0.32        1.31      6.53 o
  13   4   4      192.11      208.35     17.24 o
  14   4   4       53.51       58.54     11.77 o
 -15   5   4        8.35       14.74     11.85 o
 -14   5   4      588.67      560.80     16.78 o
 -13   5   4       23.72       23.54      6.44 o
 -12   5   4       67.32       74.22      7.31 o
 -11   5   4       31.11       31.95      6.09 o
 -10   5   4     1066.01     1061.20     19.15 o
  -9   5   4      796.16      771.80     15.48 o
  -8   5   4     1697.37     1676.58     23.70 o
  -7   5   4      134.36      146.13      7.53 o
  -6   5   4     2577.88     2669.36     27.80 o
  -5   5   4      555.28      599.59      9.46 o
  -4   5   4     2739.25     2812.25     25.78 o
  -3   5   4      327.71      323.87      7.16 o
  -2   5   4     6520.37     6887.38     59.86 o
  -1   5   4     1171.94     1248.06     15.38 o
   0   5   4     7390.19     7055.01     72.64 o
   1   5   4      280.07      291.59     10.54 o
   2   5   4     1726.96     1634.80     20.73 o
   3   5   4      734.54      693.53     11.68 o
   4   5   4    10321.99    10509.47     97.26 o
   5   5   4      249.07      269.63      6.68 o
   6   5   4     3280.13     3021.15     40.65 o
   7   5   4       29.78       35.51      3.88 o
   8   5   4     1103.93     1077.38     28.52 o
   9   5   4      258.04      287.77      9.05 o
  10   5   4       47.99       64.74      7.40 o
  11   5   4        0.00        7.17      5.64 o
  12   5   4      695.60      743.06     24.32 o
  13   5   4       14.81       14.62      8.55 o
  14   5   4       60.39      101.96     13.99 o
 -14   6   4        8.89       15.96      6.93 o
 -13   6   4      199.07      213.70     11.41 o
 -12   6   4      126.27      120.32      9.95 o
 -11   6   4      188.03      204.16      9.80 o
 -10   6   4        8.40        5.43      4.68 o
  -9   6   4     1759.18     1774.87     43.81 o
  -8   6   4       68.44       71.64      6.17 o
  -7   6   4     3097.36     2910.97    122.82 o
  -6   6   4       75.03       63.48      5.15 o
  -5   6   4       83.09      102.94      4.26 o
  -4   6   4      331.82      383.91      7.25 o
  -3   6   4     6344.58     6527.41     53.98 o
  -2   6   4      320.19      338.99      6.12 o
  -1   6   4     4789.23     4418.20     43.85 o
   0   6   4       83.78      110.31      4.45 o
   1   6   4     9979.53    10097.47    102.35 o
   2   6   4     7913.28     8287.31     85.43 o
   3   6   4      836.42      881.32     14.09 o
   4   6   4      742.02      694.77     10.70 o
   5   6   4    11317.20    11363.80    105.67 o
   6   6   4      876.80      902.28     20.78 o
   7   6   4      680.35      712.38     14.46 o
   8   6   4       29.34       33.32      4.61 o
   9   6   4        9.36       33.32      6.55 o
  10   6   4      197.21      189.22     11.52 o
  11   6   4      394.66      389.47     18.97 o
  12   6   4       45.46       57.77     10.74 o
  13   6   4      134.49      126.63     14.33 o
 -14   7   4      230.24      229.93     12.67 o
 -13   7   4      263.81      255.04     12.89 o
 -12   7   4        2.13        6.10      5.18 o
 -11   7   4        2.42        3.50      4.79 o
 -10   7   4      505.05      498.59     13.44 o
  -9   7   4       57.93       48.42      6.06 o
  -8   7   4      969.24      973.78     17.70 o
  -7   7   4      213.72      189.15      8.09 o
  -6   7   4      927.10      879.17     26.47 o
  -5   7   4     3574.24     3569.94     35.56 o
  -4   7   4      481.82      466.62      7.55 o
  -3   7   4       47.80       51.55      3.14 o
  -2   7   4     1731.97     1863.15     20.32 o
  -1   7   4      551.04      593.61      9.96 o
   0   7   4     6109.69     6058.40     73.04 o
   1   7   4     1144.07     1121.31     16.27 o
   2   7   4     1000.22      974.00     15.04 o
   3   7   4     5091.16     5044.93     66.26 o
   4   7   4     5429.61     5341.88     52.60 o
   5   7   4      218.05      213.50      8.61 o
   6   7   4     3630.46     3669.70     43.98 o
   7   7   4       13.92       18.94      4.04 o
   8   7   4       62.37       64.86      6.24 o
   9   7   4      212.59      178.65     13.41 o
  10   7   4      280.30      256.21     16.12 o
  11   7   4      156.93      162.91     16.57 o
  12   7   4      107.66       94.46     12.56 o
  13   7   4        1.57       19.90     12.57 o
 -14   8   4       19.54       29.05      7.53 o
 -13   8   4      174.82      155.83     10.53 o
 -12   8   4      475.49      471.80     16.02 o
 -11   8   4       72.49       64.48      6.92 o
 -10   8   4      195.01      184.86     10.45 o
  -9   8   4     1418.95     1438.33     23.58 o
  -8   8   4      335.81      323.21     10.77 o
  -7   8   4      466.70      459.78     11.88 o
  -6   8   4     3234.00     3104.22     70.50 o
  -5   8   4      371.88      396.72     10.12 o
  -4   8   4     1929.21     1930.57     19.98 o
  -3   8   4      148.05      160.24      7.50 o
  -2   8   4      327.30      334.46      7.73 o
  -1   8   4     1735.55     1747.43     21.30 o
   0   8   4      117.77      129.29     11.53 o
   1   8   4     5707.56     6128.00     65.62 o
   2   8   4    14292.09    15059.66    137.05 o
   3   8   4      402.47      393.37      9.64 o
   4   8   4     2166.28     2080.55     58.45 o
   5   8   4     4066.38     4172.29     48.70 o
   6   8   4      785.71      750.01     14.94 o
   7   8   4      501.49      462.89     14.47 o
   8   8   4      440.20      437.73     18.15 o
   9   8   4      367.42      311.15     16.86 o
  10   8   4      609.13      621.68     23.05 o
  11   8   4       16.18       33.35      9.45 o
  12   8   4       16.08        4.03      8.91 o
  13   8   4       29.45       53.52     11.70 o
 -13   9   4      339.81      385.79     14.78 o
 -12   9   4      190.64      198.26     10.18 o
 -11   9   4      220.95      227.13     12.18 o
 -10   9   4      145.26      138.17      9.10 o
  -9   9   4       41.55       44.60      6.39 o
  -8   9   4      398.88      401.99     12.14 o
  -7   9   4     1335.93     1400.92     22.14 o
  -6   9   4      114.93      124.13      7.25 o
  -5   9   4     4336.17     4180.71    146.69 o
  -4   9   4      199.74      202.69      7.26 o
  -3   9   4      502.57      467.56      8.92 o
  -2   9   4      342.65      310.94      7.90 o
  -1   9   4       62.77       92.61      5.66 o
   0   9   4      368.95      402.27     11.49 o
   1   9   4     2730.54     2652.49     32.71 o
   2   9   4        0.66        5.57      3.44 o
   3   9   4     5020.26     4899.36     97.85 o
   4   9   4      373.48      343.69     12.32 o
   5   9   4        1.77        2.30      4.10 o
   6   9   4     1017.64      984.33     42.68 o
   7   9   4      117.88      107.81     10.85 o
   8   9   4      332.49      296.27     19.95 o
   9   9   4      497.00      492.61     20.57 o
  10   9   4       16.42       22.62      9.27 o
  11   9   4      270.66      251.16     20.06 o
  12   9   4        5.05       10.29      9.58 o
 -13  10   4      112.05      109.06      9.97 o
 -12  10   4      701.22      692.67     16.46 o
 -11  10   4      109.00      112.37     11.16 o
 -10  10   4      588.38      561.68     15.24 o
  -9  10   4      760.23      746.00     27.98 o
  -8  10   4      221.00      244.78     10.32 o
  -7  10   4        0.17       -4.17      4.17 o
  -6  10   4     2334.49     2304.08     33.42 o
  -5  10   4      140.76      153.91      8.43 o
  -4  10   4     1416.77     1415.31     21.95 o
  -3  10   4       74.66       91.31      5.75 o
  -2  10   4      188.03      202.66      6.88 o
  -1  10   4       72.91       72.76      5.51 o
   0  10   4      310.48      267.15      8.34 o
   1  10   4        3.66       11.84      3.67 o
   2  10   4     4727.42     4672.81    108.00 o
   3  10   4      234.27      222.07     12.41 o
   4  10   4     1286.36     1282.64     23.97 o
   5  10   4     1062.02     1050.29     21.50 o
   6  10   4      184.45      187.77     23.56 o
   7  10   4       13.05        1.22      5.84 o
   8  10   4      491.17      495.89     39.98 o
   9  10   4      436.24      407.60     26.27 o
  10  10   4      546.83      531.14     23.02 o
  11  10   4       54.60       68.90     14.68 o
  12  10   4       42.70       51.04     11.25 o
 -13  11   4      143.89      155.74     27.41 o
 -12  11   4      288.89      295.90     12.16 o
 -11  11   4      423.86      376.13     12.77 o
 -10  11   4       30.25       25.55      6.28 o
  -9  11   4       16.29       19.44      5.76 o
  -8  11   4       50.15       41.14      7.00 o
  -7  11   4     1019.32     1011.18     29.75 o
  -6  11   4       65.48       85.26      7.70 o
  -5  11   4     3233.10     3158.73     41.98 o
  -4  11   4      244.39      241.51      8.52 o
  -3  11   4      257.08      258.22     12.24 o
  -2  11   4      780.49      730.40     16.10 o
  -1  11   4      243.34      278.86      9.45 o
   0  11   4       48.61       41.67      4.52 o
   1  11   4      991.71      991.77     17.30 o
   2  11   4      228.95      243.11     10.50 o
   3  11   4     2602.60     2568.89     62.30 o
   4  11   4      161.82      168.91      9.43 o
   5  11   4       67.43       75.21      9.13 o
   6  11   4       28.51       12.79      6.85 o
   7  11   4      166.81      141.46     15.98 o
   8  11   4      645.59      562.88     26.91 o
   9  11   4      547.92      560.96     27.55 o
  10  11   4       15.08        6.54     10.48 o
  11  11   4      127.93      123.59     17.92 o
  12  11   4       99.05       93.16     21.26 o
 -12  12   4      129.55      143.53     10.41 o
 -11  12   4       69.12       71.19      8.06 o
 -10  12   4      554.18      551.05     17.61 o
  -9  12   4        2.59       11.61      6.09 o
  -8  12   4        0.97        1.84      5.59 o
  -7  12   4      636.92      615.76     16.68 o
  -6  12   4     1498.98     1522.63     26.56 o
  -5  12   4        0.01       -4.55      4.55 o
  -4  12   4      421.93      392.89     16.10 o
  -3  12   4     1292.63     1349.66     22.91 o
  -2  12   4      229.05      229.22     10.81 o
  -1  12   4      264.58      254.12      9.58 o
   0  12   4       27.19       27.06      4.31 o
   1  12   4        9.82       14.27      5.32 o
   2  12   4     2358.57     2385.03     37.39 o
   3  12   4        1.70        5.23      4.88 o
   4  12   4     1831.79     1839.66     37.88 o
   5  12   4       69.90       74.02      9.64 o
   6  12   4      189.33      186.76     13.30 o
   7  12   4      171.07      174.01     17.90 o
   8  12   4      745.67      782.68     41.49 o
   9  12   4      407.30      394.37     25.40 o
  10  12   4      230.07      255.40     22.74 o
  11  12   4      146.49      127.46     17.69 o
 -11  13   4       30.58       45.85      7.57 o
 -10  13   4       45.12       44.99      8.19 o
  -9  13   4       52.59       62.38      8.24 o
  -8  13   4      117.39      134.33     10.02 o
  -7  13   4       31.46       34.37      6.72 o
  -6  13   4     1239.37     1176.81     23.29 o
  -5  13   4      264.83      285.12     11.84 o
  -4  13   4     1035.96     1029.41     23.54 o
  -3  13   4     1076.47     1004.74     19.82 o
  -2  13   4     1417.35     1324.77     26.07 o
  -1  13   4       15.58       17.23      5.69 o
   0  13   4      549.87      570.74     14.16 o
   1  13   4     1583.12     1507.95     44.15 o
   2  13   4       37.89       51.80      7.08 o
   3  13   4      459.72      449.30     24.57 o
   4  13   4      440.65      440.98     18.12 o
   5  13   4       58.78       66.16      9.72 o
   6  13   4      129.20      131.38     15.91 o
   7  13   4      283.32      283.22     21.88 o
   8  13   4      905.00      929.17     36.63 o
   9  13   4      101.11       84.62     16.37 o
  10  13   4        0.89      -10.18     10.18 o
 -11  14   4       51.28       62.24      9.07 o
 -10  14   4      154.98      174.74     13.81 o
  -9  14   4       21.34       20.32      7.42 o
  -8  14   4        4.96       15.04     10.02 o
  -7  14   4      608.26      664.07     18.20 o
  -6  14   4        9.56        9.18      5.91 o
  -5  14   4      110.50       97.15      9.81 o
  -4  14   4      139.61      144.95     10.79 o
  -3  14   4     1376.26     1432.28     28.94 o
  -2  14   4      271.44      238.11     11.75 o
  -1  14   4      833.95      801.14     19.95 o
   0  14   4      272.74      268.66     10.70 o
   1  14   4      432.79      414.07     13.98 o
   2  14   4      223.15      241.32     11.65 o
   3  14   4      436.77      448.33     18.25 o
   4  14   4        0.98       -5.44      6.57 o
   5  14   4      136.74      138.46     12.82 o
   6  14   4       43.51       33.08     11.36 o
   7  14   4      330.84      325.93     23.47 o
   8  14   4      271.85      260.98     25.55 o
   9  14   4      119.20      126.16     18.00 o
  10  14   4        1.70        0.15     12.22 o
 -10  15   4       17.71       24.76      7.94 o
  -9  15   4      127.41      114.35     10.92 o
  -8  15   4      311.17      327.87     16.94 o
  -7  15   4        0.58        6.95      6.42 o
  -6  15   4      326.49      314.72     15.44 o
  -5  15   4        2.31       -1.78      6.18 o
  -4  15   4      233.25      249.30     13.81 o
  -3  15   4      393.97      384.66     15.74 o
  -2  15   4     1914.69     1900.81     34.62 o
  -1  15   4      144.13      153.49     10.53 o
   0  15   4      643.14      627.97     18.19 o
   1  15   4      129.75      117.67      8.50 o
   2  15   4      269.24      253.21     14.83 o
   3  15   4       31.12       26.67      8.70 o
   4  15   4      322.62      350.61     24.36 o
   5  15   4        8.79        1.48     10.43 o
   6  15   4      152.14      174.51     21.68 o
   7  15   4       45.02       27.21     11.69 o
   8  15   4      246.60      231.31     22.21 o
   9  15   4        2.85       14.59     12.27 o
  -9  16   4      162.03      151.54     16.36 o
  -8  16   4       20.50       22.28      7.88 o
  -7  16   4      492.49      463.83     21.99 o
  -6  16   4      163.28      215.14     14.10 o
  -5  16   4        0.14       -0.62      6.53 o
  -4  16   4       96.61       78.33      9.72 o
  -3  16   4      411.26      409.20     16.67 o
  -2  16   4       49.98       47.75      6.94 o
  -1  16   4      867.12      873.48     22.39 o
   0  16   4      295.86      260.63     13.96 o
   1  16   4        6.48        3.29      7.41 o
   2  16   4      512.97      513.34     20.30 o
   3  16   4       32.88       35.21     14.18 o
   4  16   4        9.30       19.93      8.57 o
   5  16   4      177.12      177.45     23.37 o
   6  16   4        9.62        3.55     21.80 o
   7  16   4      406.96      397.68     33.60 o
   8  16   4       19.44       31.70     13.45 o
  -8  17   4       82.59       87.02     17.28 o
  -7  17   4       93.36      119.05     12.34 o
  -6  17   4      212.97      216.60     14.70 o
  -5  17   4       77.78       92.56     10.49 o
  -4  17   4        1.61       11.54      7.16 o
  -3  17   4       27.88       20.06      9.91 o
  -2  17   4     1193.03     1177.03     27.82 o
  -1  17   4       87.39       82.22      9.31 o
   0  17   4      198.88      221.73     15.52 o
   1  17   4        8.88       12.96      8.37 o
   2  17   4      149.34      145.25     13.71 o
   3  17   4      475.53      458.70     20.78 o
   4  17   4        0.77        1.43     10.18 o
   5  17   4        0.39        3.56     10.55 o
   6  17   4      268.21      278.12     23.64 o
   7  17   4        0.11       -1.14     12.62 o
  -6  18   4      139.65      149.27     15.33 o
  -5  18   4      101.97      106.40     11.57 o
  -4  18   4        9.34       22.20      8.21 o
  -3  18   4       54.51       60.70      9.76 o
  -2  18   4       15.22        8.40      7.75 o
  -1  18   4      374.39      377.86     24.69 o
   0  18   4        7.47        9.37      8.50 o
   1  18   4       16.82       27.32      9.17 o
   2  18   4      440.21      471.24     26.47 o
   3  18   4        0.29       -1.47     10.71 o
   4  18   4      160.54      139.52     18.05 o
   5  18   4       48.06       36.32     13.96 o
  -4  19   4       37.57       32.99      9.25 o
  -3  19   4       29.17       40.34      9.22 o
  -2  19   4      424.84      399.45     34.47 o
  -1  19   4       49.98       52.33     13.67 o
   0  19   4        0.08       -5.54      8.82 o
   1  19   4      251.22      248.03     17.58 o
   2  19   4       44.28       41.35     10.88 o
   3  19   4      316.52      343.78     25.29 o
 -15   0   5      208.71      203.77     22.16 o
 -13   0   5     1014.32     1079.80     43.53 o
 -11   0   5        0.64        6.61      8.63 o
  -9   0   5       22.34       21.59      6.47 o
  -7   0   5     7637.24     7717.55     90.94 o
  -5   0   5    11842.46    11669.51    131.30 o
  -3   0   5       60.55       27.34      3.37 o
  -1   0   5    14102.56    14383.60    158.07 o
   1   0   5    21304.54    20329.07    493.86 o
   3   0   5      574.76      939.36     24.80 o
   5   0   5     1337.67     1366.64     22.33 o
   7   0   5      283.76      250.91      9.98 o
   9   0   5     1276.69     1191.67     27.09 o
  11   0   5      184.44      188.34     11.90 o
  13   0   5       89.77       96.15     22.94 o
 -15   1   5       37.05       28.06      9.65 o
 -14   1   5      930.08      936.68     26.80 o
 -13   1   5        1.55        6.25      7.88 o
 -12   1   5       49.09       43.66      8.29 o
 -11   1   5      186.29      176.56      9.99 o
 -10   1   5        3.90       -3.48      3.99 o
  -9   1   5      224.44      181.02      7.82 o
  -8   1   5       12.36       10.74      5.58 o
  -7   1   5      170.23      153.07      4.92 o
  -6   1   5     8222.85     8337.08     68.38 o
  -5   1   5     2473.93     2605.60     24.51 o
  -4   1   5     7414.11     7739.96     62.84 o
  -3   1   5     1212.08     1227.76     13.13 o
  -2   1   5      734.69      857.65      9.98 o
  -1   1   5      191.00      198.18      5.66 o
   0   1   5    36852.76    38250.58    311.38 o
   1   1   5      228.98      176.69      6.93 o
   2   1   5     9736.02     9064.94    114.70 o
   3   1   5     2855.02     2596.84     36.15 o
   4   1   5      217.78      186.36      8.93 o
   5   1   5      259.13      186.28      5.76 o
   6   1   5       42.01       47.08      3.78 o
   7   1   5       14.94       10.50      3.14 o
   8   1   5     3731.22     3733.95     36.61 o
   9   1   5       98.49       91.37      6.14 o
  10   1   5     1366.34     1360.80     19.32 o
  11   1   5       13.04       35.58      6.31 o
  12   1   5       49.42       52.33      8.74 o
  13   1   5       26.03       -1.24      9.91 o
  14   1   5       99.93      111.69     25.97 o
 -15   2   5      252.87      245.10     19.02 o
 -14   2   5       76.50       59.76     14.71 o
 -13   2   5      698.88      754.79     25.95 o
 -12   2   5      114.58      131.44      8.31 o
 -11   2   5      101.13       86.38      8.14 o
 -10   2   5     1270.74     1217.82     22.67 o
  -9   2   5       17.16       16.75      3.84 o
  -8   2   5     1362.96     1431.95     18.66 o
  -7   2   5     2040.33     1956.07     20.34 o
  -6   2   5      475.53      531.47      8.30 o
  -5   2   5     6522.49     6754.56     55.99 o
  -4   2   5     2957.40     2975.83     26.97 o
  -3   2   5     1779.02     1770.64     17.43 o
  -2   2   5     3479.41     3420.12     29.72 o
  -1   2   5     4127.00     4105.76     34.66 o
   0   2   5     1805.37     1796.32     18.15 o
   1   2   5    19470.33    20085.92    179.56 o
   2   2   5     3338.71     3665.75     47.26 o
   3   2   5       18.70       25.26      4.08 o
   4   2   5     3202.32     3242.50     38.39 o
   5   2   5      589.03      581.49      9.87 o
   6   2   5      632.74      587.57     10.54 o
   7   2   5      125.30      146.50      5.83 o
   8   2   5       58.69       50.82      4.92 o
   9   2   5     2477.97     2408.77     31.32 o
  10   2   5      282.39      354.67     10.86 o
  11   2   5        6.01        8.98      5.50 o
  12   2   5       81.46       91.58      9.21 o
  13   2   5       95.54      112.07     16.80 o
  14   2   5       60.74       72.29     16.06 o
 -15   3   5      228.31      238.15     16.76 o
 -14   3   5      419.84      403.19     19.58 o
 -13   3   5      180.53      181.82     10.34 o
 -12   3   5       18.78       16.94      5.25 o
 -11   3   5      202.45      188.72     10.60 o
 -10   3   5        0.01       -4.57      4.69 o
  -9   3   5     1149.51     1144.99     31.32 o
  -8   3   5       82.32       79.10      4.94 o
  -7   3   5      121.33      104.72      6.00 o
  -6   3   5     1437.60     1412.87     15.59 o
  -5   3   5     3283.68     3217.06     29.27 o
  -4   3   5     2413.05     2307.06     21.99 o
  -3   3   5     2319.03     2162.91     20.63 o
  -2   3   5        6.20       20.71      2.13 o
  -1   3   5     9351.22     9580.74     76.09 o
   0   3   5     5230.84     5388.38     51.93 o
   1   3   5     1422.43     1480.78     19.19 o
   2   3   5     7462.66     7842.98     81.18 o
   3   3   5     5853.92     5908.38     63.21 o
   4   3   5       12.16        9.73      3.17 o
   5   3   5     3998.40     4097.23     42.58 o
   6   3   5      149.05      146.51      5.66 o
   7   3   5     1101.07     1128.48     16.13 o
   8   3   5     1873.64     1858.26     21.89 o
   9   3   5      484.54      509.35     16.25 o
  10   3   5      587.82      595.71     13.47 o
  11   3   5      847.01      874.20     20.41 o
  12   3   5      115.98      122.64     11.56 o
  13   3   5       13.57       16.32      9.62 o
  14   3   5       33.46       59.17     13.07 o
 -15   4   5      109.73      103.88     12.40 o
 -14   4   5       35.05       19.39      9.19 o
 -13   4   5      102.43      121.58      8.96 o
 -12   4   5      419.62      420.34     24.65 o
 -11   4   5       10.91        7.13      5.74 o
 -10   4   5      641.84      648.61     15.67 o
  -9   4   5       69.28       78.56      6.41 o
  -8   4   5     3656.23     3362.10     47.59 o
  -7   4   5       38.29       49.64      3.96 o
  -6   4   5     2048.44     2059.05     23.00 o
  -5   4   5      543.48      499.50      7.80 o
  -4   4   5     1241.39     1039.59     15.05 o
  -3   4   5     1623.78     1733.89     17.50 o
  -2   4   5       22.83       11.81      1.97 o
  -1   4   5     1192.66     1135.59     13.07 o
   0   4   5    13870.48    14945.56    148.66 o
   1   4   5     3911.92     4024.55     51.04 o
   2   4   5     3281.61     3662.36     47.64 o
   3   4   5      131.29      162.97      7.45 o
   4   4   5     9094.40     8987.20     93.65 o
   5   4   5      198.05      237.88      6.69 o
   6   4   5     1600.23     1457.66     23.02 o
   7   4   5      212.65      232.55      8.47 o
   8   4   5      240.45      211.90      8.44 o
   9   4   5       63.83       68.29      6.32 o
  10   4   5     1058.74     1056.04     21.33 o
  11   4   5       17.18        5.32      7.06 o
  12   4   5      167.08      179.76     14.59 o
  13   4   5       77.84       87.06     13.74 o
 -14   5   5        0.02       15.72      6.85 o
 -13   5   5       25.28       35.41      9.02 o
 -12   5   5       34.76       27.21      7.60 o
 -11   5   5      174.65      193.44     11.11 o
 -10   5   5        1.23        7.65      4.64 o
  -9   5   5     1915.58     1897.42     26.82 o
  -8   5   5      151.69      137.49      7.42 o
  -7   5   5      881.27      783.65     15.91 o
  -6   5   5        2.20       12.14      2.78 o
  -5   5   5     6766.25     6760.97     56.56 o
  -4   5   5     1505.63     1541.06     16.47 o
  -3   5   5     2123.39     1995.01     19.78 o
  -2   5   5        1.50       15.07      2.20 o
  -1   5   5    14993.09    16557.30    149.78 o
   0   5   5     2965.21     3105.81     35.42 o
   1   5   5      898.14      969.15     26.28 o
   2   5   5      141.05      145.48      8.76 o
   3   5   5    11048.93    11759.87    120.07 o
   4   5   5       95.33      121.65      5.66 o
   5   5   5     3862.46     3635.91     43.23 o
   6   5   5       24.77       38.15      4.83 o
   7   5   5     1402.68     1342.61     20.08 o
   8   5   5      205.92      218.07      8.54 o
   9   5   5      951.50      917.03     19.30 o
  10   5   5        1.19       21.11      8.19 o
  11   5   5     1019.78     1058.33     30.36 o
  12   5   5        3.60       -6.29      8.19 o
  13   5   5       13.77       19.92      9.69 o
 -14   6   5       23.79       27.37      7.08 o
 -13   6   5        4.49       -0.52      5.73 o
 -12   6   5        4.54        1.41      5.88 o
 -11   6   5       58.29       51.08      7.40 o
 -10   6   5     1727.58     1674.79     25.74 o
  -9   6   5       48.51       44.21      5.96 o
  -8   6   5     3879.19     3786.12     43.58 o
  -7   6   5     1820.37     1909.78     25.81 o
  -6   6   5      351.59      366.94     13.46 o
  -5   6   5      247.18      244.44      8.64 o
  -4   6   5     3991.40     3887.98     34.88 o
  -3   6   5      447.77      431.94      7.38 o
  -2   6   5     5485.76     5342.56     45.34 o
  -1   6   5      195.22      215.13      6.00 o
   0   6   5     4555.62     4686.66     51.07 o
   1   6   5     4060.59     4337.53     55.25 o
   2   6   5     3272.06     3285.44     44.31 o
   3   6   5      381.34      299.72      7.63 o
   4   6   5     6924.16     7213.91     77.16 o
   5   6   5      218.30      210.50      7.82 o
   6   6   5     2159.54     2106.85     40.49 o
   7   6   5        6.18       14.45      4.39 o
   8   6   5        0.06        5.39      4.28 o
   9   6   5      337.86      311.70     13.65 o
  10   6   5     1090.42     1054.60     29.71 o
  11   6   5       36.90       23.77     10.12 o
  12   6   5      133.27      162.53     24.26 o
  13   6   5        4.09       -7.11      9.12 o
 -14   7   5      170.11      204.82     11.89 o
 -13   7   5       18.22       12.23      6.56 o
 -12   7   5       25.54       27.23      8.36 o
 -11   7   5       25.62       32.58      5.98 o
 -10   7   5       19.97       21.89      5.93 o
  -9   7   5     3024.93     2965.39     37.60 o
  -8   7   5      210.42      234.01      9.83 o
  -7   7   5      269.83      249.56      9.15 o
  -6   7   5     4546.06     4582.95     62.02 o
  -5   7   5     2812.01     2653.72     28.41 o
  -4   7   5      128.62      131.44      4.73 o
  -3   7   5     5203.58     5544.06     47.52 o
  -2   7   5        0.70       -0.40      2.24 o
  -1   7   5     1828.47     1798.37     21.64 o
   0   7   5     2306.38     2197.85     27.15 o
   1   7   5        1.41       10.39      3.85 o
   2   7   5     3515.84     3253.90     44.50 o
   3   7   5     2368.70     2270.90     28.77 o
   4   7   5       53.73       58.98      6.02 o
   5   7   5     2890.45     2862.45     47.74 o
   6   7   5      126.02      124.03      8.29 o
   7   7   5      896.14      870.00     19.72 o
   8   7   5      932.52      826.19     24.50 o
   9   7   5      937.16      850.23     25.90 o
  10   7   5       20.29       23.35     10.98 o
  11   7   5      485.72      503.79     23.18 o
  12   7   5       40.66       47.00     11.45 o
  13   7   5        2.76       15.38      9.88 o
 -14   8   5       24.59       24.40      7.31 o
 -13   8   5       97.00      103.92      9.28 o
 -12   8   5      137.07      126.33     10.46 o
 -11   8   5       58.85       58.60      7.07 o
 -10   8   5      695.61      666.87     15.96 o
  -9   8   5       21.33       40.73      6.08 o
  -8   8   5     1384.71     1221.46     20.85 o
  -7   8   5     4030.15     4014.61     45.81 o
  -6   8   5      784.22      748.51     17.78 o
  -5   8   5      242.92      275.24      9.44 o
  -4   8   5      254.14      226.74      7.22 o
  -3   8   5       22.12       24.61      4.71 o
  -2   8   5      430.53      439.93      8.58 o
  -1   8   5      325.26      364.15      8.30 o
   0   8   5     1186.33     1235.03     18.09 o
   1   8   5     7517.22     7726.63     81.45 o
   2   8   5      261.81      282.25     10.33 o
   3   8   5      895.11      813.68     20.54 o
   4   8   5      942.51      899.01     19.10 o
   5   8   5        0.47        5.61      4.52 o
   6   8   5      845.65      842.04     21.78 o
   7   8   5      981.30      888.57     28.54 o
   8   8   5       28.42       24.26      7.92 o
   9   8   5     1399.18     1322.64     54.03 o
  10   8   5      372.78      356.47     19.18 o
  11   8   5        3.36       15.18      9.38 o
  12   8   5       20.94       21.16     13.33 o
 -13   9   5      246.54      256.47     12.93 o
 -12   9   5       14.00       29.04      6.87 o
 -11   9   5        0.94        9.55      5.56 o
 -10   9   5      119.34      111.86      8.36 o
  -9   9   5     1560.31     1530.57     24.90 o
  -8   9   5     1350.54     1384.58     30.48 o
  -7   9   5      380.13      381.81     11.46 o
  -6   9   5     1290.43     1265.44     22.45 o
  -5   9   5     1807.76     1752.79     24.31 o
  -4   9   5       16.60       13.95      3.84 o
  -3   9   5      803.57      708.03     24.68 o
  -2   9   5      229.47      238.27      8.48 o
  -1   9   5        0.35        6.75      5.11 o
   0   9   5     2453.41     2362.10     33.33 o
   1   9   5       69.06       62.74      6.73 o
   2   9   5     2974.75     2874.68     41.48 o
   3   9   5       70.25       78.52      6.98 o
   4   9   5       66.66       48.39      6.22 o
   5   9   5     1123.01     1067.14     24.83 o
   6   9   5       59.21       53.75      8.10 o
   7   9   5        2.36        7.78      6.60 o
   8   9   5     1939.43     1812.39     49.81 o
   9   9   5      100.89      129.35     16.57 o
  10   9   5      158.97      138.29     17.07 o
  11   9   5       43.04       45.75     13.68 o
  12   9   5       93.15       93.01     16.42 o
 -13  10   5       98.80      106.95      9.86 o
 -12  10   5      199.79      183.39     12.24 o
 -11  10   5      210.19      198.30     11.03 o
 -10  10   5      187.75      188.12     10.40 o
  -9  10   5        0.77        4.36      5.09 o
  -8  10   5      128.37      120.78      8.29 o
  -7  10   5     3273.07     3246.75     40.15 o
  -6  10   5       17.48       19.05      5.64 o
  -5  10   5     1321.42     1251.33     22.13 o
  -4  10   5      482.45      443.81     10.95 o
  -3  10   5       14.20       14.08      3.81 o
  -2  10   5       33.13       54.84      4.82 o
  -1  10   5      124.64      123.98      7.03 o
   0  10   5      285.29      278.35     10.96 o
   1  10   5     7838.40     7735.25    108.56 o
   2  10   5     1010.80     1017.05     23.89 o
   3  10   5     1341.48     1231.82     33.25 o
   4  10   5      378.45      404.68     14.64 o
   5  10   5      117.16      124.90      8.74 o
   6  10   5       19.93       24.19      7.44 o
   7  10   5      699.27      662.95     21.90 o
   8  10   5      468.56      499.89     29.62 o
   9  10   5     1194.37     1179.35     40.42 o
  10  10   5        4.63        1.28     12.99 o
  11  10   5        1.49      -10.21     10.21 o
  12  10   5        7.25       16.17     13.17 o
 -12  11   5      147.67      164.70      9.96 o
 -11  11   5       17.29       20.26      6.76 o
 -10  11   5       55.53       54.97      7.22 o
  -9  11   5       24.35       24.85      5.99 o
  -8  11   5      129.33      126.74      8.63 o
  -7  11   5      111.75      109.53      8.97 o
  -6  11   5     3761.50     3633.03     47.74 o
  -5  11   5      170.98      167.59      9.34 o
  -4  11   5      351.63      320.09     12.30 o
  -3  11   5        1.01       -1.24      3.64 o
  -2  11   5      801.99      798.94     17.26 o
  -1  11   5     1506.67     1397.02     22.79 o
   0  11   5     1645.25     1623.19     47.77 o
   1  11   5      123.18      110.30     12.26 o
   2  11   5     1265.67     1206.25     23.88 o
   3  11   5      163.30      143.93      9.34 o
   4  11   5       11.98        8.16      5.22 o
   5  11   5      307.96      297.51     16.97 o
   6  11   5      199.65      203.15     15.54 o
   7  11   5      291.38      298.27     20.87 o
   8  11   5      838.50      851.17     34.47 o
   9  11   5       42.48       59.51     13.78 o
  10  11   5       80.04      106.50     16.52 o
  11  11   5       16.48       11.43     11.48 o
 -12  12   5      256.83      252.07     11.93 o
 -11  12   5       95.73      107.30     10.48 o
 -10  12   5        1.53        2.37      6.58 o
  -9  12   5       28.08       35.97      7.48 o
  -8  12   5      406.03      394.82     21.88 o
  -7  12   5      361.62      375.88     13.83 o
  -6  12   5       21.56       19.79      6.08 o
  -5  12   5     1229.02     1250.49     23.33 o
  -4  12   5     1117.59     1105.20     21.23 o
  -3  12   5      201.35      200.31      9.18 o
  -2  12   5      992.22      944.71     21.15 o
  -1  12   5     1262.34     1208.94     32.13 o
   0  12   5        7.34       14.24      4.92 o
   1  12   5     2000.47     2006.96     64.11 o
   2  12   5     2611.76     2615.28     40.89 o
   3  12   5     1060.42     1039.09     23.02 o
   4  12   5        1.24        5.36      5.34 o
   5  12   5      233.43      227.96     14.35 o
   6  12   5        2.09       11.65      9.44 o
   7  12   5      880.90      850.16     55.52 o
   8  12   5      408.64      417.59     26.82 o
   9  12   5      158.47      152.59     18.81 o
  10  12   5       30.52       29.77     20.04 o
  11  12   5       12.55       26.14     13.41 o
 -11  13   5       83.95       90.35     10.35 o
 -10  13   5       10.92        7.97      7.01 o
  -9  13   5        5.07        3.92      6.54 o
  -8  13   5       20.12       24.35      6.80 o
  -7  13   5      414.42      390.89     21.45 o
  -6  13   5      199.41      199.42     11.01 o
  -5  13   5      339.27      340.27     12.93 o
  -4  13   5      882.96      850.72     18.81 o
  -3  13   5     1508.57     1534.45     25.98 o
  -2  13   5      125.41      115.11     17.62 o
  -1  13   5      486.70      533.72     22.45 o
   0  13   5      355.36      353.67     17.37 o
   1  13   5       45.01       46.80      7.48 o
   2  13   5      304.49      321.58     13.17 o
   3  13   5      605.27      594.33     18.84 o
   4  13   5      166.40      166.48     14.34 o
   5  13   5        0.66        8.29     16.73 o
   6  13   5      762.90      769.73     25.13 o
   7  13   5      351.61      332.17     48.72 o
   8  13   5      103.88      106.61     16.64 o
   9  13   5        0.74       19.60     12.46 o
  10  13   5       13.74       26.12     13.19 o
 -10  14   5       48.98       52.66      8.79 o
  -9  14   5       23.66       10.29      6.87 o
  -8  14   5       84.74       91.32      9.37 o
  -7  14   5        2.97       -2.89      6.18 o
  -6  14   5       36.99       36.51      7.16 o
  -5  14   5      179.82      166.93     13.75 o
  -4  14   5      819.37      829.47     25.88 o
  -3  14   5      370.82      362.13     15.10 o
  -2  14   5      888.88      934.64     22.34 o
  -1  14   5      276.04      256.31     12.47 o
   0  14   5      300.63      295.78     11.57 o
   1  14   5      442.08      419.28     13.43 o
   2  14   5      409.18      420.76     15.73 o
   3  14   5      233.05      223.41     14.53 o
   4  14   5     1076.62      986.76     30.19 o
   5  14   5       79.45       82.48     10.93 o
   6  14   5      246.66      267.12     21.83 o
   7  14   5      237.06      265.30     22.50 o
   8  14   5       63.08       60.08     14.15 o
   9  14   5        1.30        9.93     11.47 o
 -10  15   5        0.04        9.16      7.80 o
  -9  15   5       30.01       30.72      8.22 o
  -8  15   5        0.02        4.67      7.18 o
  -7  15   5       88.42       89.97      9.22 o
  -6  15   5       91.90      103.51      9.39 o
  -5  15   5        2.19       -4.30      7.58 o
  -4  15   5      376.67      373.06     20.59 o
  -3  15   5     1108.39     1146.45     26.54 o
  -2  15   5       14.12       15.67      5.70 o
  -1  15   5      726.76      784.15     20.93 o
   0  15   5      145.25      129.93     10.48 o
   1  15   5       32.64       42.78      6.62 o
   2  15   5      172.74      168.31     13.51 o
   3  15   5      171.68      168.74     13.73 o
   4  15   5       53.42       43.31     12.43 o
   5  15   5      322.53      318.94     17.89 o
   6  15   5        6.51       11.16     13.09 o
   7  15   5      178.30      221.64     22.02 o
   8  15   5       19.04       37.44     13.83 o
  -9  16   5        3.11       -5.79      7.15 o
  -8  16   5       14.88       25.42      8.01 o
  -7  16   5      199.80      184.74     14.23 o
  -6  16   5       48.73       48.01      9.21 o
  -5  16   5        7.24        1.69      6.82 o
  -4  16   5      125.34      134.57     11.85 o
  -3  16   5      147.81      155.05     12.16 o
  -2  16   5     1278.70     1298.75     29.19 o
  -1  16   5      110.59       93.54     15.17 o
   0  16   5       53.68       54.92      8.59 o
   1  16   5       29.55       25.26     13.45 o
   2  16   5      438.38      433.71     19.50 o
   3  16   5        1.89        3.88      8.17 o
   4  16   5      250.88      239.93     16.43 o
   5  16   5       46.95       63.31     19.12 o
   6  16   5      206.74      201.59     20.94 o
   7  16   5        0.31       18.00     13.13 o
  -7  17   5      179.49      151.58     13.67 o
  -6  17   5      287.32      327.89     19.11 o
  -5  17   5       10.22        9.71      7.68 o
  -4  17   5       39.74       54.63      9.37 o
  -3  17   5      785.09      818.62     23.78 o
  -2  17   5       33.71       44.39      8.70 o
  -1  17   5      272.28      295.63     14.74 o
   0  17   5       19.36       20.16     10.38 o
   1  17   5       75.03       62.86     10.96 o
   2  17   5       96.85      108.84     14.83 o
   3  17   5       89.40      128.99     16.52 o
   4  17   5       61.19       86.28     12.33 o
   5  17   5      183.24      203.37     30.79 o
   6  17   5        1.14       -2.27     11.99 o
  -6  18   5       56.73       68.61     11.05 o
  -5  18   5       63.70       85.58     11.05 o
  -4  18   5       37.81       35.21     10.52 o
  -3  18   5       43.64       40.26      9.48 o
  -2  18   5      627.26      660.55     21.90 o
  -1  18   5        2.21       13.21     13.19 o
   0  18   5        1.72        6.13      8.62 o
   1  18   5       78.22       98.93     12.66 o
   2  18   5       56.34       58.10     11.60 o
   3  18   5      144.40      156.32     18.59 o
   4  18   5      324.83      316.30     24.48 o
   5  18   5        3.33       -5.05     12.96 o
  -3  19   5      261.70      249.11     15.89 o
  -2  19   5       56.24       59.01     10.24 o
  -1  19   5        3.03       10.04      9.41 o
   0  19   5       41.45       28.36     12.73 o
   1  19   5       26.48       32.83     10.51 o
   2  19   5      218.00      262.83     18.80 o
 -14   0   6      240.17      265.02     26.47 o
 -12   0   6      552.72      530.03     26.62 o
 -10   0   6      220.80      242.89     21.17 o
  -8   0   6     7314.57     7335.98    126.51 o
  -6   0   6      228.09      276.03      8.89 o
  -4   0   6     2342.51     2443.53     33.05 o
  -2   0   6      415.55      362.28      9.06 o
   0   0   6    19777.02    18983.80    207.99 o
   2   0   6      806.00      588.96     19.35 o
   4   0   6     1042.02     1014.47     28.52 o
   6   0   6     5405.33     5273.87     77.84 o
   8   0   6      955.48      949.07     20.84 o
  10   0   6       23.39       21.64      9.91 o
  12   0   6       47.67       53.74     12.74 o
 -15   1   6      178.60      195.66     15.61 o
 -14   1   6        9.04       16.33      8.75 o
 -13   1   6      266.80      250.78     15.48 o
 -12   1   6       26.25       30.86      7.90 o
 -11   1   6       90.88       79.97      7.67 o
 -10   1   6      353.38      361.92     12.69 o
  -9   1   6     3552.78     3614.88     41.61 o
  -8   1   6       52.97       37.87      4.41 o
  -7   1   6     5110.79     4980.55     57.52 o
  -6   1   6      109.87      100.67      4.22 o
  -5   1   6       32.69       33.81      3.16 o
  -4   1   6      683.81      741.86     10.02 o
  -3   1   6       22.05       49.42      3.01 o
  -2   1   6      509.33      508.52      9.34 o
  -1   1   6    23205.40    23908.16    184.10 o
   0   1   6     1082.25     1180.93     12.89 o
   1   1   6    15635.08    15535.68    140.84 o
   2   1   6      995.15      990.14     18.48 o
   3   1   6        3.28        0.43      3.51 o
   4   1   6        4.78       37.98      5.54 o
   5   1   6     3685.99     3719.64     51.32 o
   6   1   6      157.53      137.36      6.62 o
   7   1   6     4608.14     4686.05     46.68 o
   8   1   6      242.06      243.44      7.84 o
   9   1   6       33.98       27.58      4.51 o
  10   1   6        3.11       -0.71      4.58 o
  11   1   6       18.31       34.76      6.32 o
  12   1   6        6.27        4.91      7.53 o
  13   1   6       26.94       77.00     23.39 o
 -15   2   6        3.97       11.36      8.89 o
 -14   2   6      466.18      438.89     19.88 o
 -13   2   6        5.12       13.50      7.74 o
 -12   2   6      248.60      233.83     12.01 o
 -11   2   6      261.54      286.05     12.26 o
 -10   2   6      467.59      468.22     14.32 o
  -9   2   6      669.95      592.73     15.36 o
  -8   2   6     2464.98     2488.17     28.03 o
  -7   2   6      796.41      778.18     12.57 o
  -6   2   6      368.01      365.86      7.18 o
  -5   2   6     1325.16     1202.90     14.18 o
  -4   2   6       38.65       29.67      2.74 o
  -3   2   6     9403.60     9957.60     79.88 o
  -2   2   6      200.72      307.81      5.95 o
  -1   2   6       15.89       18.89      2.31 o
   0   2   6    19096.77    19440.26    161.10 o
   1   2   6     6621.95     7217.11     68.20 o
   2   2   6     2843.88     2883.23     40.03 o
   3   2   6      514.97      461.81     16.34 o
   4   2   6     2033.18     1908.25     30.56 o
   5   2   6      905.81      898.89     16.52 o
   6   2   6     2867.01     2972.58     34.25 o
   7   2   6        0.17        0.51      3.64 o
   8   2   6     1548.62     1466.32     35.12 o
   9   2   6      888.91      852.68     17.01 o
  10   2   6        4.89        5.32      4.89 o
  11   2   6        3.33        3.39      6.09 o
  12   2   6       14.08       13.87      9.55 o
  13   2   6       85.63       99.43     16.32 o
 -15   3   6      151.55      175.88     15.04 o
 -14   3   6       96.72      120.52     12.97 o
 -13   3   6       74.29       86.37     10.67 o
 -12   3   6        9.64        6.80      6.52 o
 -11   3   6        6.98        5.23      5.56 o
 -10   3   6     1471.60     1425.39     25.50 o
  -9   3   6      927.60      938.80     17.06 o
  -8   3   6     1112.70     1086.28     16.11 o
  -7   3   6     1167.26     1161.14     16.18 o
  -6   3   6     2281.12     2235.70     22.67 o
  -5   3   6        2.75       17.03      2.56 o
  -4   3   6     4312.26     4236.71     37.25 o
  -3   3   6        4.86       -0.76      1.81 o
  -2   3   6     9574.75     9761.45     78.31 o
  -1   3   6      456.68      329.05     10.49 o
   0   3   6     2243.00     2465.30     27.13 o
   1   3   6    10248.20    10538.94    107.63 o
   2   3   6     7328.40     7261.52     76.61 o
   3   3   6       93.58      113.92      7.24 o
   4   3   6     2859.68     2982.68     42.52 o
   5   3   6     1944.57     1984.41     29.68 o
   6   3   6     1875.30     1796.28     23.30 o
   7   3   6      662.50      589.30     24.61 o
   8   3   6     1053.03     1103.38     18.93 o
   9   3   6       60.34       74.06      7.78 o
  10   3   6      692.83      687.00     17.71 o
  11   3   6        6.23        4.32      6.84 o
  12   3   6       35.20       28.43      9.86 o
  13   3   6       88.60      106.82     24.88 o
 -14   4   6       96.30      106.20     15.36 o
 -13   4   6      167.59      171.54     13.71 o
 -12   4   6        8.85       16.86      6.50 o
 -11   4   6       78.67       70.41      7.66 o
 -10   4   6        4.89        4.24      5.32 o
  -9   4   6     1322.02     1303.11     20.97 o
  -8   4   6        1.64        6.99      4.05 o
  -7   4   6      501.97      527.70     17.34 o
  -6   4   6        7.11        8.78      2.96 o
  -5   4   6     3962.54     3814.44     34.59 o
  -4   4   6      664.67      726.30     10.17 o
  -3   4   6     2121.11     2012.50     20.19 o
  -2   4   6       60.37       42.77      2.88 o
  -1   4   6     6357.84     6850.08     56.40 o
   0   4   6      530.40      486.82     11.32 o
   1   4   6     3591.09     3676.30     48.53 o
   2   4   6      853.53      825.91     16.94 o
   3   4   6     2196.92     2031.86     31.49 o
   4   4   6     1203.15     1270.22     19.82 o
   5   4   6     3148.40     2877.99     40.11 o
   6   4   6      426.30      443.48     15.68 o
   7   4   6      268.67      245.10     12.19 o
   8   4   6       42.27       44.73      6.49 o
   9   4   6     2300.89     2349.62     35.39 o
  10   4   6       35.95       33.37      6.90 o
  11   4   6      347.55      323.07     18.36 o
  12   4   6        0.36        8.32      9.77 o
  13   4   6       52.01       60.84     12.05 o
 -14   5   6      218.55      213.36     11.97 o
 -13   5   6      103.37      103.84     11.67 o
 -12   5   6       21.04       23.19      6.73 o
 -11   5   6      185.53      176.13     10.97 o
 -10   5   6      940.94      889.36     17.79 o
  -9   5   6       72.57       82.92      6.74 o
  -8   5   6     2139.01     2064.07     27.97 o
  -7   5   6        0.01        2.83      3.73 o
  -6   5   6     2361.03     2304.81     26.23 o
  -5   5   6      178.66      178.96      5.32 o
  -4   5   6     7490.25     7667.55     63.68 o
  -3   5   6        0.05        2.28      2.13 o
  -2   5   6     3794.19     3958.72     35.07 o
  -1   5   6     1635.16     1832.42     19.52 o
   0   5   6      568.41      553.00      9.52 o
   1   5   6      732.38      697.66     23.30 o
   2   5   6     5201.33     5243.98     66.36 o
   3   5   6      241.12      252.47      9.95 o
   4   5   6     3670.61     3588.47     61.08 o
   5   5   6      952.88      883.90     22.00 o
   6   5   6     2760.09     2593.00     44.00 o
   7   5   6      147.36      122.40     11.22 o
   8   5   6     1450.88     1435.26     33.06 o
   9   5   6      116.35      112.37      8.94 o
  10   5   6     1308.21     1260.95     33.11 o
  11   5   6       16.80       24.93      8.95 o
  12   5   6        7.03       15.32      9.29 o
  13   5   6       29.42       33.21     10.84 o
 -14   6   6        0.64       18.30      6.70 o
 -13   6   6      170.99      168.24     13.49 o
 -12   6   6       43.77       44.77      7.52 o
 -11   6   6      268.85      272.58     20.03 o
 -10   6   6        0.51        4.68      4.88 o
  -9   6   6     1158.76     1031.60     21.27 o
  -8   6   6     1520.14     1557.29     23.54 o
  -7   6   6      479.08      477.43     16.21 o
  -6   6   6       35.16       30.09      4.52 o
  -5   6   6     4081.65     3962.83     57.90 o
  -4   6   6      367.16      442.45      8.11 o
  -3   6   6     9073.16     9331.96     76.19 o
  -2   6   6      443.85      353.37      6.80 o
  -1   6   6       78.26       66.64      4.06 o
   0   6   6      121.45      111.16      6.13 o
   1   6   6     4665.71     4940.42     62.96 o
   2   6   6       22.85       23.39      4.86 o
   3   6   6     3142.79     3061.58     43.65 o
   4   6   6      458.13      426.88     13.02 o
   5   6   6     1900.40     1897.66     31.84 o
   6   6   6       44.49       41.62      6.69 o
   7   6   6       55.27       64.06      7.56 o
   8   6   6     1155.41     1034.92     23.52 o
   9   6   6     2142.65     2095.46     64.45 o
  10   6   6       86.54       72.08     15.12 o
  11   6   6      418.92      452.98     21.68 o
  12   6   6        4.78        8.56      9.24 o
  13   6   6        0.74        6.75     11.68 o
 -14   7   6       34.79       34.89      7.66 o
 -13   7   6       28.25       36.89      9.48 o
 -12   7   6       41.53       44.53      7.90 o
 -11   7   6       67.13       58.61      7.08 o
 -10   7   6      597.45      577.19     16.77 o
  -9   7   6      148.08      145.83      8.66 o
  -8   7   6      768.10      731.10     15.54 o
  -7   7   6     2288.94     2213.64     29.31 o
  -6   7   6      956.47      908.63     17.69 o
  -5   7   6      471.65      493.76     11.65 o
  -4   7   6     4986.29     4902.36     67.70 o
  -3   7   6       32.77       32.61      3.19 o
  -2   7   6      872.05      812.71     12.39 o
  -1   7   6     2955.78     2798.93     31.28 o
   0   7   6      568.38      621.38     10.65 o
   1   7   6     1533.81     1611.48     26.93 o
   2   7   6      802.72      815.47     17.83 o
   3   7   6      304.57      313.22     16.54 o
   4   7   6     1927.64     1835.29     33.02 o
   5   7   6       14.66       17.29      5.36 o
   6   7   6     1668.73     1636.37     29.60 o
   7   7   6     1916.32     1791.77     39.16 o
   8   7   6      531.07      537.83     16.88 o
   9   7   6      102.16       97.74     14.93 o
  10   7   6     1080.35     1118.78     79.63 o
  11   7   6      100.86      112.54     17.32 o
  12   7   6       42.77       38.03     20.36 o
 -13   8   6       13.19       11.38      8.28 o
 -12   8   6       12.25       13.41      6.63 o
 -11   8   6       35.56       37.56      6.50 o
 -10   8   6       45.79       55.56      6.94 o
  -9   8   6      238.99      256.74     10.71 o
  -8   8   6     2240.68     2157.47     30.13 o
  -7   8   6      724.33      696.61     14.95 o
  -6   8   6      262.21      258.88      9.61 o
  -5   8   6     2750.11     2593.39     31.83 o
  -4   8   6       62.64       67.01      4.20 o
  -3   8   6     1933.34     1884.56     27.39 o
  -2   8   6      217.39      210.32      8.40 o
  -1   8   6      382.17      331.00      8.27 o
   0   8   6     5408.61     5563.02     62.94 o
   1   8   6      359.29      350.46     11.69 o
   2   8   6        3.58        1.73      4.16 o
   3   8   6       15.28       17.24      6.17 o
   4   8   6      107.26      117.20      8.46 o
   5   8   6     1262.84     1247.39     24.76 o
   6   8   6      720.48      723.98     19.80 o
   7   8   6       29.61       26.62      6.58 o
   8   8   6     1746.26     1706.97     38.25 o
   9   8   6      545.02      499.77     37.57 o
  10   8   6        3.64       22.64     11.92 o
  11   8   6      240.76      229.42     42.04 o
  12   8   6       45.57       34.79     17.56 o
 -13   9   6        0.39        9.12      8.13 o
 -12   9   6        0.11        5.26      6.56 o
 -11   9   6       96.37      100.04      8.56 o
 -10   9   6       58.79       70.81      7.35 o
  -9   9   6       67.19       68.38      7.24 o
  -8   9   6      964.74      892.68     17.90 o
  -7   9   6     1971.10     1907.76     27.36 o
  -6   9   6       47.75       47.10      5.59 o
  -5   9   6      315.97      324.72      9.89 o
  -4   9   6     4641.21     4614.14     54.10 o
  -3   9   6      365.22      329.48      8.33 o
  -2   9   6       25.20       17.35      3.44 o
  -1   9   6     3330.30     3116.94     74.65 o
   0   9   6      734.67      739.36     20.70 o
   1   9   6     1465.78     1437.26     34.53 o
   2   9   6       29.64       35.03      6.11 o
   3   9   6      184.51      196.45      9.95 o
   4   9   6      497.79      521.14     19.16 o
   5   9   6      227.17      242.64     11.47 o
   6   9   6      134.22      147.74      9.73 o
   7   9   6     2119.64     2177.24     44.59 o
   8   9   6      128.12      135.86     16.88 o
   9   9   6      187.57      186.63     19.34 o
  10   9   6      279.98      279.22     22.97 o
  11   9   6       61.06       52.63     15.69 o
  12   9   6        3.24       21.72     14.34 o
 -13  10   6       17.06       31.91      9.05 o
 -12  10   6       22.84       36.72      7.92 o
 -11  10   6        0.71       -2.70      6.62 o
 -10  10   6        5.87        3.43      5.59 o
  -9  10   6       45.35       58.96      6.96 o
  -8  10   6     1498.90     1404.16     24.78 o
  -7  10   6      486.92      496.60     13.27 o
  -6  10   6     2465.85     2350.55     31.36 o
  -5  10   6      127.69      115.92      8.02 o
  -4  10   6       84.27       66.30      6.59 o
  -3  10   6     1110.57     1102.33     17.93 o
  -2  10   6     2572.99     2484.99     30.49 o
  -1  10   6     1399.29     1446.85     25.93 o
   0  10   6     6392.00     6395.41     72.35 o
   1  10   6       68.24       69.61      9.22 o
   2  10   6      514.41      491.52     14.93 o
   3  10   6        0.69       -4.52      4.52 o
   4  10   6      772.36      722.49     18.53 o
   5  10   6       10.66        7.51      5.00 o
   6  10   6      894.90      848.23     25.22 o
   7  10   6       37.86       45.59      9.54 o
   8  10   6     1041.80     1035.99     47.90 o
   9  10   6        7.98        1.95     10.67 o
  10  10   6        0.67        4.60     33.79 o
  11  10   6       20.76       30.27     13.27 o
 -12  11   6       17.78       33.02      7.78 o
 -11  11   6       15.10       10.43      6.15 o
 -10  11   6       81.35       91.58      8.50 o
  -9  11   6      123.34      142.00      9.46 o
  -8  11   6       14.37       28.00      5.80 o
  -7  11   6     1337.49     1242.73     28.38 o
  -6  11   6      559.46      528.09     16.07 o
  -5  11   6      543.45      507.46     14.31 o
  -4  11   6      272.09      277.74     12.68 o
  -3  11   6      353.94      338.88     10.18 o
  -2  11   6      384.31      341.80     11.70 o
  -1  11   6     3464.21     3428.91     43.97 o
   0  11   6       64.71       64.20      6.76 o
   1  11   6     1943.67     1781.87     85.73 o
   2  11   6     1343.51     1334.69     26.13 o
   3  11   6      177.22      181.30     10.63 o
   4  11   6       93.65       72.15     10.09 o
   5  11   6      446.36      410.71     15.00 o
   6  11   6        4.00       -3.43      7.11 o
   7  11   6      942.71      970.12     28.62 o
   8  11   6        0.62       -2.91     18.97 o
   9  11   6       81.27       75.97     15.91 o
  10  11   6       12.88       27.39     24.96 o
  11  11   6       61.34       41.05     14.23 o
 -11  12   6       23.81       39.55      7.56 o
 -10  12   6       59.98       57.51      8.74 o
  -9  12   6       53.61       58.96      8.25 o
  -8  12   6      329.47      296.69     13.55 o
  -7  12   6      626.53      614.97     17.05 o
  -6  12   6      322.59      325.17     12.98 o
  -5  12   6       36.72       44.36      6.50 o
  -4  12   6      331.59      333.97     14.35 o
  -3  12   6      309.67      321.10     11.78 o
  -2  12   6      779.49      792.79     20.59 o
  -1  12   6     1156.07     1134.08     21.08 o
   0  12   6     2266.52     2255.14     33.19 o
   1  12   6      947.76      963.52     21.81 o
   2  12   6       20.94       16.74      5.91 o
   3  12   6      587.06      575.15     17.11 o
   4  12   6       98.70       86.73      8.90 o
   5  12   6        0.37       -0.72      9.76 o
   6  12   6      461.65      502.23     20.75 o
   7  12   6       31.15       41.13     12.57 o
   8  12   6      207.10      216.16     21.06 o
   9  12   6        3.42        2.48     10.59 o
  10  12   6        0.01       15.67     20.01 o
 -11  13   6        0.05        3.81      7.67 o
 -10  13   6      124.89      134.81     12.73 o
  -9  13   6      133.71      131.02     10.82 o
  -8  13   6        1.00       -5.33      5.86 o
  -7  13   6      129.00      119.11     11.25 o
  -6  13   6      476.16      476.92     15.76 o
  -5  13   6       42.90       38.71      6.46 o
  -4  13   6       14.44       12.48      6.07 o
  -3  13   6       16.09       16.95      6.07 o
  -2  13   6      700.15      766.76     17.90 o
  -1  13   6      334.57      333.36     13.85 o
   0  13   6        0.08       -1.17      4.57 o
   1  13   6      232.38      238.34     10.84 o
   2  13   6     1669.73     1682.35     31.45 o
   3  13   6      161.98      167.19     11.19 o
   4  13   6       19.98       13.70      7.90 o
   5  13   6      390.05      396.34     22.68 o
   6  13   6       58.54       62.20     10.61 o
   7  13   6      416.04      429.14     26.37 o
   8  13   6       18.88       19.72     11.74 o
   9  13   6       13.57       26.39     13.20 o
 -10  14   6      121.52      130.67     11.89 o
  -9  14   6       99.14       99.34     10.20 o
  -8  14   6        5.22       10.37      6.95 o
  -7  14   6      307.60      332.17     14.34 o
  -6  14   6      184.56      162.06     12.47 o
  -5  14   6      231.71      215.18     13.48 o
  -4  14   6      128.14      133.93     11.86 o
  -3  14   6      449.53      471.64     17.14 o
  -2  14   6      158.90      163.17     10.00 o
  -1  14   6     1199.09     1186.44     26.00 o
   0  14   6      133.81      127.81     15.22 o
   1  14   6      930.72      908.48     20.10 o
   2  14   6      465.68      437.79     15.97 o
   3  14   6      980.57      940.22     27.71 o
   4  14   6       85.95       78.19     11.04 o
   5  14   6      149.95      169.15     14.38 o
   6  14   6      357.82      362.18     24.67 o
   7  14   6       16.62       47.03     13.66 o
   8  14   6        0.97        2.71     10.68 o
   9  14   6      165.20      212.53     24.41 o
  -9  15   6        0.32        6.31      7.65 o
  -8  15   6        6.23       -2.76      6.99 o
  -7  15   6      197.09      197.10     15.95 o
  -6  15   6       83.24       85.10     10.59 o
  -5  15   6      278.16      302.68     18.02 o
  -4  15   6      290.61      277.74     14.96 o
  -3  15   6       10.27       10.12      6.71 o
  -2  15   6      539.10      537.51     18.29 o
  -1  15   6       37.02       47.98      9.91 o
   0  15   6        2.38       -1.84      5.91 o
   1  15   6        1.94       -5.08      5.72 o
   2  15   6      582.12      599.38     46.21 o
   3  15   6       45.78       41.60     10.13 o
   4  15   6      738.00      739.86     25.41 o
   5  15   6      245.59      232.99     16.78 o
   6  15   6       52.76       77.87     33.79 o
   7  15   6       21.74       20.15     28.43 o
   8  15   6      107.84       93.13     24.61 o
  -8  16   6       35.26       40.16      9.85 o
  -7  16   6        3.74       11.15      8.18 o
  -6  16   6        3.26       -0.19      8.45 o
  -5  16   6       19.49       14.56      7.89 o
  -4  16   6       69.23       70.67      9.93 o
  -3  16   6      818.02      794.79     22.99 o
  -2  16   6       10.93       14.61      7.26 o
  -1  16   6      302.44      288.41     14.65 o
   0  16   6       44.13       61.06      8.85 o
   1  16   6      256.68      245.40     13.87 o
   2  16   6      107.34       94.25     12.34 o
   3  16   6      778.91      773.04     26.48 o
   4  16   6      170.59      175.48     15.54 o
   5  16   6       84.52       79.08     17.16 o
   6  16   6        0.06       -4.09     11.69 o
   7  16   6       19.64       19.54     13.59 o
  -7  17   6       38.27       61.36     14.34 o
  -6  17   6       43.29       34.08      9.74 o
  -5  17   6        3.72        5.09      7.92 o
  -4  17   6       89.02       88.90     10.98 o
  -3  17   6        2.41       -5.55      9.60 o
  -2  17   6      111.84      112.49     11.34 o
  -1  17   6      148.82      186.23     15.19 o
   0  17   6       10.17        2.14      6.96 o
   1  17   6       12.91       18.02      9.33 o
   2  17   6      303.94      303.97     20.55 o
   3  17   6       15.21       30.43     10.27 o
   4  17   6      261.06      287.82     18.87 o
   5  17   6       44.57       60.75     14.65 o
  -5  18   6       98.86       90.36     11.89 o
  -4  18   6        0.74       -1.58      7.90 o
  -3  18   6      150.57      162.00     13.42 o
  -2  18   6      147.15      202.63     14.52 o
  -1  18   6       23.60       29.15      9.75 o
   0  18   6       96.34      107.09     14.68 o
   1  18   6       25.94       32.72     10.60 o
   2  18   6        0.13       -4.39     11.83 o
   3  18   6      484.06      451.26     26.91 o
  -2  19   6        2.26        4.81     10.77 o
  -1  19   6      129.72      141.38     15.75 o
   0  19   6       27.69       29.68     17.26 o
 -13   0   7       31.69       10.63     11.49 o
 -11   0   7        8.48        6.51     16.04 o
  -9   0   7     2006.63     2030.06     77.08 o
  -7   0   7      329.95      323.07     11.58 o
  -5   0   7      151.83      134.36      9.51 o
  -3   0   7      860.23      804.44     19.47 o
  -1   0   7    18502.21    19298.08    212.43 o
   1   0   7     2079.78     2013.41     33.38 o
   3   0   7      382.79      382.71     17.24 o
   5   0   7     6608.83     6661.15    119.75 o
   7   0   7     1708.55     1598.57     43.31 o
   9   0   7      108.74      137.90     15.64 o
  11   0   7      104.41      111.66     15.71 o
  13   0   7      128.66      174.66     29.40 o
 -14   1   7       31.34       23.83      9.10 o
 -13   1   7        0.19        4.07      7.04 o
 -12   1   7      381.48      370.92     16.73 o
 -11   1   7        0.75        3.84      5.31 o
 -10   1   7     1912.05     1916.47     41.17 o
  -9   1   7       68.29       76.63      6.43 o
  -8   1   7     8405.36     8435.07     82.88 o
  -7   1   7        6.65        7.16      2.91 o
  -6   1   7        4.22       12.33      2.75 o
  -5   1   7      604.52      631.72      9.86 o
  -4   1   7      943.37     1004.48     16.36 o
  -3   1   7      270.33      240.71      7.47 o
  -2   1   7     4302.80     4035.36     35.63 o
  -1   1   7      145.12      165.00      4.72 o
   0   1   7     9355.50     9496.17     76.60 o
   1   1   7     1054.57      983.01     12.75 o
   2   1   7        3.27        5.05      3.80 o
   3   1   7      173.48      149.12      8.51 o
   4   1   7     6095.35     6350.10     80.41 o
   5   1   7      157.85      111.80      9.00 o
   6   1   7     6063.31     6133.33    136.79 o
   7   1   7       52.42       52.93      8.20 o
   8   1   7       13.87       21.28      6.89 o
   9   1   7      121.56      138.77      9.49 o
  10   1   7      258.12      290.12     14.69 o
  11   1   7        4.05        0.29      7.99 o
  12   1   7      133.58      152.70     15.08 o
  13   1   7        2.77       37.89     20.56 o
 -14   2   7       69.66       72.23     10.39 o
 -13   2   7      157.48      151.23     17.18 o
 -12   2   7        0.60       -6.58      6.58 o
 -11   2   7        0.20       -0.65      5.32 o
 -10   2   7      357.31      346.27     12.87 o
  -9   2   7     3515.43     3500.80     45.85 o
  -8   2   7       22.32       34.67      4.59 o
  -7   2   7       19.27       26.91      4.01 o
  -6   2   7     1048.89      976.39     13.11 o
  -5   2   7      611.12      602.35      9.61 o
  -4   2   7     2074.34     1998.22     20.66 o
  -3   2   7     1793.86     1738.85     18.35 o
  -2   2   7      306.51      278.96      6.85 o
  -1   2   7     6618.92     6721.89     55.83 o
   0   2   7     1645.83     1461.21     16.71 o
   1   2   7     2613.06     2764.97     29.93 o
   2   2   7     3303.44     3278.35     39.31 o
   3   2   7      632.28      632.46     16.83 o
   4   2   7     1103.68     1124.50     22.63 o
   5   2   7     4045.73     3729.89    135.66 o
   6   2   7       25.08       36.46      8.33 o
   7   2   7     1898.47     1945.54     34.56 o
   8   2   7      838.64      778.53     20.91 o
   9   2   7      153.24      145.18     16.43 o
  10   2   7      155.15      181.84     10.99 o
  11   2   7       58.07       79.81     10.07 o
  12   2   7       17.99       33.99     13.24 o
  13   2   7      212.05      245.38     32.48 o
 -14   3   7       99.70      105.91     12.17 o
 -13   3   7        3.63        8.00      7.66 o
 -12   3   7      367.05      343.27     14.33 o
 -11   3   7      976.81      974.95     21.74 o
 -10   3   7     1851.57     1785.81     29.75 o
  -9   3   7      205.98      178.07      8.53 o
  -8   3   7     2282.44     2215.04     29.05 o
  -7   3   7     3914.87     3899.12     39.71 o
  -6   3   7       42.29       37.52      3.47 o
  -5   3   7     2786.98     2759.63     26.96 o
  -4   3   7        6.58        8.58      2.61 o
  -3   3   7     3131.26     2858.24     27.45 o
  -2   3   7     2543.03     2640.32     25.22 o
  -1   3   7     2606.28     2672.85     25.23 o
   0   3   7     1899.03     1846.86     19.86 o
   1   3   7     4558.94     4391.48     49.70 o
   2   3   7      333.79      254.11     10.74 o
   3   3   7     1858.08     1867.78     30.62 o
   4   3   7     1300.55     1060.59     79.11 o
   5   3   7      816.92      792.34     19.20 o
   6   3   7     2720.72     2714.85     42.57 o
   7   3   7     1290.76     1303.81     26.86 o
   8   3   7       12.97        4.66      6.31 o
   9   3   7      680.79      603.81     19.84 o
  10   3   7      149.21      153.88     11.91 o
  11   3   7      120.89      144.95     11.78 o
  12   3   7      128.49      145.09     18.95 o
  13   3   7        9.81       21.21     20.21 o
 -14   4   7      125.50      179.07     14.33 o
 -13   4   7       67.08       63.14      8.92 o
 -12   4   7      172.44      196.29     17.07 o
 -11   4   7       30.52       37.44      6.85 o
 -10   4   7     1007.77      964.39     21.00 o
  -9   4   7      219.02      224.40      9.37 o
  -8   4   7      395.60      385.34     10.97 o
  -7   4   7        4.91        8.24      3.46 o
  -6   4   7     1605.83     1667.93     20.69 o
  -5   4   7      223.86      213.27      6.08 o
  -4   4   7     5391.55     5419.50     47.10 o
  -3   4   7       49.23       51.30      3.47 o
  -2   4   7     2454.37     2533.25     24.54 o
  -1   4   7      157.80      154.52      5.94 o
   0   4   7    11151.62    11254.73    105.10 o
   1   4   7      749.35      778.49     13.22 o
   2   4   7     1669.31     1490.12     25.97 o
   3   4   7       28.74       29.08      5.54 o
   4   4   7     2491.40     2416.94     37.67 o
   5   4   7      735.88      748.19     27.27 o
   6   4   7      182.56      167.70     10.38 o
   7   4   7       54.38       60.07      8.93 o
   8   4   7     2723.41     2867.88     46.00 o
   9   4   7       35.08       33.46      8.05 o
  10   4   7      371.53      349.40     15.76 o
  11   4   7        9.92       -0.94     12.66 o
  12   4   7      116.79      127.65     18.32 o
 -14   5   7      158.84      184.75     14.96 o
 -13   5   7       61.95       74.62      9.36 o
 -12   5   7        0.65       -2.56      5.98 o
 -11   5   7      491.22      469.33     15.78 o
 -10   5   7       21.85       17.21      5.97 o
  -9   5   7      115.63       96.60      7.26 o
  -8   5   7       57.39       67.76      6.13 o
  -7   5   7     2380.82     2369.18     30.33 o
  -6   5   7        0.82        2.57      3.04 o
  -5   5   7     3581.67     3387.55    101.47 o
  -4   5   7      222.71      273.03      6.75 o
  -3   5   7     3126.17     2961.17     28.34 o
  -2   5   7     1029.47     1086.61     13.30 o
  -1   5   7     1398.53     1324.65     16.70 o
   0   5   7      800.40      766.97     20.15 o
   1   5   7     5708.81     5434.15     69.22 o
   2   5   7       72.72      106.49      7.67 o
   3   5   7     1399.13     1295.55     44.87 o
   4   5   7     1198.04     1156.29     58.95 o
   5   5   7     1267.50     1111.31     43.30 o
   6   5   7       35.18       33.85      6.97 o
   7   5   7     1274.42     1273.50     26.71 o
   8   5   7      160.87      146.32     11.07 o
   9   5   7      756.07      726.64     22.92 o
  10   5   7        0.06       -4.23     10.58 o
  11   5   7      155.43      204.21     21.31 o
  12   5   7       40.85       30.52     13.69 o
 -14   6   7      182.59      169.38     12.54 o
 -13   6   7       99.13       91.11     10.13 o
 -12   6   7      209.33      198.36     13.05 o
 -11   6   7        0.14       -1.53      5.33 o
 -10   6   7      169.95      158.49      9.21 o
  -9   6   7      105.68      114.28      7.94 o
  -8   6   7       84.68       74.49      6.41 o
  -7   6   7        0.95       -0.76      3.93 o
  -6   6   7      819.10      760.11     17.91 o
  -5   6   7      107.19      113.97      4.96 o
  -4   6   7     6152.95     5956.42     57.80 o
  -3   6   7      320.38      320.00      7.15 o
  -2   6   7      218.18      178.49      5.29 o
  -1   6   7     2258.26     2223.54     26.39 o
   0   6   7     4862.70     4738.13     54.87 o
   1   6   7      362.91      368.36     12.02 o
   2   6   7     3413.56     3492.19     49.06 o
   3   6   7      323.71      326.85     12.04 o
   4   6   7     1437.63     1490.26     31.67 o
   5   6   7       71.02       70.89      7.70 o
   6   6   7       92.03      113.18      9.36 o
   7   6   7      966.98      924.97     22.41 o
   8   6   7     1019.99      989.70     23.92 o
   9   6   7      132.89      111.60     10.56 o
  10   6   7      517.74      533.51     42.66 o
  11   6   7       16.53       16.17     17.68 o
  12   6   7       72.32       53.80     19.86 o
 -13   7   7      117.76      160.51     12.16 o
 -12   7   7       54.08       58.02      8.22 o
 -11   7   7      197.50      212.60     12.33 o
 -10   7   7      147.85      152.96      9.34 o
  -9   7   7        7.92       12.26      5.00 o
  -8   7   7      250.98      273.07     10.32 o
  -7   7   7      102.17      111.85      7.17 o
  -6   7   7       41.17       56.38      5.55 o
  -5   7   7     3010.17     3001.65     35.43 o
  -4   7   7       12.87       22.40      3.41 o
  -3   7   7     2210.98     2064.61     21.89 o
  -2   7   7     1852.46     1656.37     62.21 o
  -1   7   7      758.68      646.34     14.42 o
   0   7   7      241.68      230.39      8.93 o
   1   7   7     2722.57     2606.66     39.24 o
   2   7   7      280.83      285.01     11.42 o
   3   7   7     2591.34     2573.38     39.76 o
   4   7   7      208.94      203.83     13.63 o
   5   7   7        4.45        7.62      5.53 o
   6   7   7     2195.64     2076.19     38.02 o
   7   7   7      499.97      470.93     16.54 o
   8   7   7      174.50      173.65     11.86 o
   9   7   7      338.66      369.64     19.19 o
  10   7   7        4.91       10.88     18.52 o
  11   7   7      187.16      186.46     21.80 o
  12   7   7        2.36       19.49     13.46 o
 -13   8   7        0.00       19.89      7.83 o
 -12   8   7      111.42      116.87     10.34 o
 -11   8   7       83.39       68.92      7.71 o
 -10   8   7       33.52       40.65      6.50 o
  -9   8   7      569.98      539.85     14.24 o
  -8   8   7      377.27      351.55     11.72 o
  -7   8   7      160.60      171.14      8.47 o
  -6   8   7      523.29      543.33     12.72 o
  -5   8   7      108.32       94.81      6.30 o
  -4   8   7     3837.05     3732.55     38.31 o
  -3   8   7     2377.72     2340.87     26.57 o
  -2   8   7      112.34      132.13      6.24 o
  -1   8   7     4002.39     4123.81     63.14 o
   0   8   7     1423.88     1361.48     22.54 o
   1   8   7       31.01       31.22      5.90 o
   2   8   7     1581.89     1541.65     52.20 o
   3   8   7      106.43      107.26      8.53 o
   4   8   7      165.29      171.19     10.24 o
   5   8   7     1138.19     1123.78     24.28 o
   6   8   7       27.80       45.89      7.36 o
   7   8   7     1372.39     1250.02     27.07 o
   8   8   7      218.27      223.77     15.43 o
   9   8   7       26.52       36.25     13.10 o
  10   8   7      295.83      329.79     38.26 o
  11   8   7       57.65       74.14     16.47 o
 -13   9   7       72.90       97.11     10.57 o
 -12   9   7        2.27       -2.66      6.81 o
 -11   9   7       34.49       38.75      7.10 o
 -10   9   7      471.89      504.40     16.68 o
  -9   9   7       75.91       89.29      7.78 o
  -8   9   7      735.29      721.32     16.19 o
  -7   9   7       97.96       90.07      7.05 o
  -6   9   7      419.02      414.29     11.55 o
  -5   9   7      688.52      681.20     14.14 o
  -4   9   7      190.14      202.79      8.34 o
  -3   9   7     1139.13     1065.73     16.01 o
  -2   9   7     6250.26     6117.20     63.42 o
  -1   9   7      120.68      136.49      7.98 o
   0   9   7       61.23       67.64      6.68 o
   1   9   7     1483.50     1457.30     27.26 o
   2   9   7       16.29       16.54      5.78 o
   3   9   7      228.25      227.69     11.30 o
   4   9   7      238.67      257.30     12.05 o
   5   9   7       76.14       75.30      8.23 o
   6   9   7     2265.32     2212.88     46.88 o
   7   9   7      102.63       96.30     11.45 o
   8   9   7      130.55      109.83     12.79 o
   9   9   7       93.21      121.93     16.90 o
  10   9   7        0.30       -4.99     11.79 o
  11   9   7       12.62       15.02     14.22 o
 -12  10   7        8.17        9.19      7.05 o
 -11  10   7       99.66       98.64      8.93 o
 -10  10   7       19.26       32.12      6.67 o
  -9  10   7      611.93      584.25     15.51 o
  -8  10   7      461.87      477.89     13.73 o
  -7  10   7      429.12      456.17     12.92 o
  -6  10   7        7.85       10.96      4.71 o
  -5  10   7      488.80      463.17     13.44 o
  -4  10   7      174.01      162.90      8.99 o
  -3  10   7     3853.20     3773.25     48.04 o
  -2  10   7       90.63       76.01      6.44 o
  -1  10   7     6842.09     6884.56     86.86 o
   0  10   7       56.72       66.77      6.89 o
   1  10   7       83.34       77.67      8.09 o
   2  10   7      333.83      342.85     13.43 o
   3  10   7      330.82      305.45     12.89 o
   4  10   7      207.86      195.79     11.25 o
   5  10   7     1211.40     1232.82     26.49 o
   6  10   7       23.30       18.98      6.80 o
   7  10   7      937.68      921.62     27.95 o
   8  10   7       43.83       41.95     12.95 o
   9  10   7       83.95       58.52     21.11 o
  10  10   7      137.54      108.16     17.85 o
  11  10   7      117.48      163.78     29.35 o
 -12  11   7        0.00        9.50      7.49 o
 -11  11   7      260.38      247.41     12.77 o
 -10  11   7       78.43       82.76      8.46 o
  -9  11   7      102.36      103.68      8.74 o
  -8  11   7      553.91      561.38     15.16 o
  -7  11   7      452.51      445.90     14.95 o
  -6  11   7      221.21      234.29     11.30 o
  -5  11   7      107.43      115.98      8.48 o
  -4  11   7       37.21       40.10      8.96 o
  -3  11   7      675.81      635.98     19.28 o
  -2  11   7     2343.22     2394.27     35.14 o
  -1  11   7      300.43      287.03     11.02 o
   0  11   7     2182.26     2123.21     32.26 o
   1  11   7      146.38      157.86      9.12 o
   2  11   7      126.50      114.27      9.39 o
   3  11   7       49.77       46.35      7.36 o
   4  11   7      719.87      732.41     19.95 o
   5  11   7      426.46      448.95     16.11 o
   6  11   7     1260.18     1207.84     50.27 o
   7  11   7      434.22      445.52     20.93 o
   8  11   7       33.85       36.37     13.81 o
   9  11   7        4.35      -10.42     10.42 o
  10  11   7       49.37       57.77     15.75 o
 -11  12   7        4.71        9.51      6.72 o
 -10  12   7      126.08      127.76      9.87 o
  -9  12   7      250.60      244.33     13.30 o
  -8  12   7      641.07      659.67     18.49 o
  -7  12   7      661.08      638.64     17.73 o
  -6  12   7        7.91       15.61      5.70 o
  -5  12   7        0.51       -5.74      5.74 o
  -4  12   7        3.47        3.47      5.90 o
  -3  12   7      594.28      570.04     17.85 o
  -2  12   7      814.85      780.71     18.13 o
  -1  12   7     1222.21     1231.82     22.89 o
   0  12   7      524.29      532.80     14.61 o
   1  12   7      149.04      165.55      9.54 o
   2  12   7      255.63      261.58     15.50 o
   3  12   7      317.68      304.88     13.84 o
   4  12   7      771.65      721.51     20.17 o
   5  12   7      430.64      452.53     20.33 o
   6  12   7       82.00       68.36     11.18 o
   7  12   7      179.71      197.82     15.81 o
   8  12   7      324.21      297.72     24.93 o
   9  12   7        0.80        7.22     11.91 o
 -10  13   7        3.84        9.77      7.35 o
  -9  13   7        6.55       17.65      7.32 o
  -8  13   7      208.01      187.59     12.14 o
  -7  13   7      867.60      857.50     20.94 o
  -6  13   7      150.19      128.63     11.47 o
  -5  13   7        2.39        2.91      6.57 o
  -4  13   7      205.88      242.93     13.48 o
  -3  13   7      183.92      194.78     12.30 o
  -2  13   7      248.69      243.44     11.52 o
  -1  13   7      119.61      135.65     10.55 o
   0  13   7      228.07      212.61     10.66 o
   1  13   7      725.96      730.13     17.87 o
   2  13   7       46.16       36.96      7.48 o
   3  13   7      640.14      598.27     18.67 o
   4  13   7      327.71      334.96     18.00 o
   5  13   7      195.60      175.44     14.91 o
   6  13   7      136.71      161.69     14.76 o
   7  13   7      234.19      235.43     22.26 o
   8  13   7       57.14       54.83     13.77 o
   9  13   7       43.46       59.44     14.84 o
 -10  14   7      140.99      162.00     12.64 o
  -9  14   7        6.05        8.89      7.26 o
  -8  14   7      541.39      573.85     21.59 o
  -7  14   7      465.56      455.94     19.05 o
  -6  14   7      220.54      255.73     15.12 o
  -5  14   7        5.58       11.70      7.34 o
  -4  14   7      131.64      131.46     11.41 o
  -3  14   7      323.09      326.98     15.41 o
  -2  14   7       94.60      100.85      9.90 o
  -1  14   7        3.54       -0.79      6.07 o
   0  14   7      317.59      290.05     16.84 o
   1  14   7      131.29      139.07     10.04 o
   2  14   7      512.20      538.38     18.09 o
   3  14   7      183.97      175.25     18.30 o
   4  14   7      168.74      215.81     15.96 o
   5  14   7      202.44      207.68     16.34 o
   6  14   7        0.21        2.63      9.11 o
   7  14   7        6.33        3.53     12.31 o
   8  14   7      273.36      293.85     46.96 o
  -9  15   7        2.80        7.57      9.17 o
  -8  15   7        3.60       13.66      8.89 o
  -7  15   7      576.80      622.06     21.93 o
  -6  15   7      108.69      111.69     11.63 o
  -5  15   7      129.96      124.03     11.99 o
  -4  15   7      124.08      103.38     10.59 o
  -3  15   7      102.02       97.74     10.39 o
  -2  15   7      176.97      181.69     12.78 o
  -1  15   7        1.84       -4.85      6.19 o
   0  15   7       36.28       27.50      7.42 o
   1  15   7      499.97      492.28     22.33 o
   2  15   7      353.66      348.68     14.15 o
   3  15   7     1187.86     1168.51     32.84 o
   4  15   7      214.21      221.05     16.74 o
   5  15   7       20.86       19.60      9.90 o
   6  15   7        7.68       -4.33     22.97 o
   7  15   7      231.82      247.35     23.55 o
  -8  16   7       78.55      100.02     24.73 o
  -7  16   7       20.35       10.31      9.04 o
  -6  16   7      279.79      282.80     16.84 o
  -5  16   7        0.47       15.24      7.98 o
  -4  16   7       43.25       44.87     11.63 o
  -3  16   7        2.42       -6.61      7.26 o
  -2  16   7       94.89      108.01     11.10 o
  -1  16   7      362.60      360.68     27.26 o
   0  16   7       21.55       22.47      9.09 o
   1  16   7       51.26       52.50     10.35 o
   2  16   7      598.64      687.22     25.76 o
   3  16   7        3.11        6.78      9.08 o
   4  16   7      231.50      230.33     17.56 o
   5  16   7        7.39       27.94     10.41 o
   6  16   7       82.01       91.72     17.29 o
  -6  17   7        1.68        7.40      8.75 o
  -5  17   7       89.02      106.45     12.20 o
  -4  17   7       27.42       39.45      9.29 o
  -3  17   7        2.63       -2.86      7.26 o
  -2  17   7      270.67      339.11     17.88 o
  -1  17   7       71.79       81.68     10.45 o
   0  17   7       62.64       74.95     12.21 o
   1  17   7      192.23      210.39     17.06 o
   2  17   7       39.99       40.95     10.76 o
   3  17   7      470.27      458.58     25.67 o
   4  17   7        4.46        7.51      9.80 o
  -4  18   7       73.20       69.17     10.81 o
  -3  18   7      124.61      133.14     13.19 o
  -2  18   7        0.82        5.07      8.05 o
  -1  18   7      278.22      295.74     16.83 o
   0  18   7        0.10       -7.35     10.48 o
   1  18   7        4.73       10.18      9.82 o
   2  18   7      239.41      243.61     18.86 o
 -14   0   8        0.05        8.39     11.86 o
 -12   0   8       39.36       35.80     11.46 o
 -10   0   8     1626.75     1560.54     34.33 o
  -8   0   8      905.63      855.45     22.65 o
  -6   0   8      620.45      624.79     14.87 o
  -4   0   8     7306.61     7499.00     89.27 o
  -2   0   8     7791.56     8311.04     97.08 o
   0   0   8        6.35        3.91      3.47 o
   2   0   8      109.22      108.47     11.11 o
   4   0   8     8312.84     8257.87    203.22 o
   6   0   8     3833.52     3718.15     77.54 o
   8   0   8      204.12      260.31     40.80 o
  10   0   8      542.42      537.79     30.77 o
  12   0   8      378.81      443.83     27.56 o
 -14   1   8       25.37       35.27      9.40 o
 -13   1   8      133.33      128.47     12.46 o
 -12   1   8       18.57       19.58      8.59 o
 -11   1   8      536.34      541.36     18.90 o
 -10   1   8      114.11      125.44      9.13 o
  -9   1   8     1263.83     1226.69     20.36 o
  -8   1   8        2.22        5.75      4.26 o
  -7   1   8        0.46        4.23      3.07 o
  -6   1   8      133.20      142.15      5.58 o
  -5   1   8      909.58      848.69     14.58 o
  -4   1   8     1131.27     1116.51     14.28 o
  -3   1   8     7066.61     6991.80     58.98 o
  -2   1   8      238.27      214.77      6.14 o
  -1   1   8     1267.85     1211.36     14.37 o
   0   1   8      207.91      191.36      5.33 o
   1   1   8       14.56        9.77      2.64 o
   2   1   8     1644.32     1582.90     20.54 o
   3   1   8     1368.07     1130.03     26.15 o
   4   1   8       18.05        7.66      7.18 o
   5   1   8     7736.56     7755.09     97.96 o
   6   1   8      377.18      393.65     15.16 o
   7   1   8      100.92      100.54      9.79 o
   8   1   8      152.99      147.62     11.37 o
   9   1   8      525.78      556.33     23.89 o
  10   1   8       45.32       41.74     11.53 o
  11   1   8      495.05      548.87     20.41 o
  12   1   8        2.37        8.14     10.13 o
 -14   2   8       10.87        5.39      8.44 o
 -13   2   8       32.66       33.26      8.82 o
 -12   2   8        6.77        0.09      6.99 o
 -11   2   8       35.63       30.41      6.56 o
 -10   2   8     1684.08     1657.69     28.62 o
  -9   2   8       45.75       56.90      6.82 o
  -8   2   8     1820.57     1798.76     23.11 o
  -7   2   8        1.10        4.89      3.44 o
  -6   2   8       10.54        6.72      3.28 o
  -5   2   8     3810.57     3683.31     34.66 o
  -4   2   8     5005.09     5215.90     45.93 o
  -3   2   8      283.13      292.03      6.96 o
  -2   2   8     6295.58     6344.14     53.89 o
  -1   2   8     3126.17     3030.98     28.58 o
   0   2   8       94.19      118.27      4.31 o
   1   2   8     1735.76     1727.27     19.62 o
   2   2   8      129.41      110.79      5.22 o
   3   2   8     1754.32     1665.91     70.68 o
   4   2   8     2207.05     2172.19     35.90 o
   5   2   8      293.14      260.99     12.81 o
   6   2   8     2818.86     2812.25     44.76 o
   7   2   8      774.01      767.48     20.97 o
   8   2   8      198.00      198.00     12.64 o
   9   2   8      159.43      162.70     12.27 o
  10   2   8      350.17      376.95     17.01 o
  11   2   8       50.53       65.34     10.12 o
  12   2   8      112.73      156.05     20.05 o
 -14   3   8       49.60       76.28     11.29 o
 -13   3   8      202.67      179.81     14.63 o
 -12   3   8      421.11      428.65     18.29 o
 -11   3   8      262.68      243.12     12.29 o
 -10   3   8       68.77       73.94      7.79 o
  -9   3   8     1440.20     1420.42     25.38 o
  -8   3   8      865.25      858.97     20.32 o
  -7   3   8       30.13       32.36      4.32 o
  -6   3   8     1455.81     1402.57     24.21 o
  -5   3   8     1083.12     1033.55     14.00 o
  -4   3   8     3337.89     3257.00     31.16 o
  -3   3   8     4043.57     4043.84     36.83 o
  -2   3   8     1717.09     1693.49     21.49 o
  -1   3   8       38.73       37.96      3.20 o
   0   3   8     4322.14     4205.39     37.50 o
   1   3   8      507.72      528.06     10.42 o
   2   3   8     1197.33     1140.46     18.39 o
   3   3   8      473.58      460.91     14.51 o
   4   3   8      455.35      441.58     14.65 o
   5   3   8     1969.59     1946.06     34.13 o
   6   3   8     1945.39     1797.63     32.98 o
   7   3   8       56.16       54.99      9.35 o
   8   3   8      409.36      406.54     16.45 o
   9   3   8      416.12      441.77     17.41 o
  10   3   8      310.15      316.17     15.85 o
  11   3   8      117.17      155.65     15.36 o
  12   3   8        0.09       14.29     12.55 o
 -14   4   8       18.75       20.76      9.13 o
 -13   4   8      297.07      269.36     16.47 o
 -12   4   8       42.86       58.73      8.15 o
 -11   4   8      143.35      121.52      9.75 o
 -10   4   8      697.04      671.41     17.57 o
  -9   4   8      533.93      545.58     20.78 o
  -8   4   8      172.60      173.80      8.38 o
  -7   4   8      844.07      806.33     22.20 o
  -6   4   8       62.51       69.90      5.13 o
  -5   4   8     3363.45     3347.40     37.95 o
  -4   4   8      280.57      240.82      7.41 o
  -3   4   8      228.87      238.79      6.40 o
  -2   4   8      821.73      833.25     11.67 o
  -1   4   8    12429.66    12595.39    101.12 o
   0   4   8      107.73      120.20      5.77 o
   1   4   8     2477.48     2327.81     31.88 o
   2   4   8        6.64       12.76      5.17 o
   3   4   8      757.66      761.78     18.56 o
   4   4   8      164.94      164.91     10.18 o
   5   4   8       39.04       57.97      9.88 o
   6   4   8      646.00      609.77     18.44 o
   7   4   8     1687.14     1655.90     32.11 o
   8   4   8        5.97       11.07      6.90 o
   9   4   8      224.84      211.10     13.40 o
  10   4   8      249.34      261.19     14.81 o
  11   4   8      159.12      164.30     19.86 o
  12   4   8        0.78        0.62     13.09 o
 -14   5   8      102.66      123.08     18.46 o
 -13   5   8       46.83       56.38      8.47 o
 -12   5   8      883.81      824.43     37.02 o
 -11   5   8       99.08      107.31      9.54 o
 -10   5   8      267.22      261.14     12.33 o
  -9   5   8      203.97      202.07      9.42 o
  -8   5   8     2019.86     1930.59     27.38 o
  -7   5   8       75.12       90.06      6.56 o
  -6   5   8      259.70      244.52      7.78 o
  -5   5   8      107.87      120.82      5.34 o
  -4   5   8     3904.45     3795.60     49.71 o
  -3   5   8      571.76      619.55     10.73 o
  -2   5   8      423.33      362.22      8.60 o
  -1   5   8       58.66       64.75      4.43 o
   0   5   8     6565.75     6344.48    149.73 o
   1   5   8       17.15       17.52      4.62 o
   2   5   8     1777.61     1668.21     33.87 o
   3   5   8        9.87       13.65      5.76 o
   4   5   8      222.32      212.88     11.35 o
   5   5   8       42.72       38.50      7.27 o
   6   5   8     1263.66     1226.98     26.47 o
   7   5   8       63.98       64.85      8.68 o
   8   5   8      847.08      835.31     26.99 o
   9   5   8      199.43      234.94     13.86 o
  10   5   8      433.79      391.57     20.53 o
  11   5   8        3.77        1.58     12.11 o
  12   5   8        3.02        0.14     23.81 o
 -13   6   8      200.36      204.58     13.18 o
 -12   6   8       32.81       39.68      7.90 o
 -11   6   8      211.36      197.30     11.94 o
 -10   6   8      155.09      166.72      9.51 o
  -9   6   8      611.89      573.69     14.49 o
  -8   6   8      354.51      339.57     11.79 o
  -7   6   8       43.82       68.95      9.71 o
  -6   6   8      381.41      385.98     10.94 o
  -5   6   8     3029.08     2932.30     31.89 o
  -4   6   8      118.81      116.20      5.24 o
  -3   6   8      714.61      716.41     12.38 o
  -2   6   8     1274.87     1228.18     18.97 o
  -1   6   8     4011.72     3949.22     63.83 o
   0   6   8      140.08      138.80      7.81 o
   1   6   8     2816.52     2629.34     83.24 o
   2   6   8      132.11      110.51      8.67 o
   3   6   8     1886.80     1903.98     33.46 o
   4   6   8      494.21      464.60     25.51 o
   5   6   8      111.32      110.54      9.52 o
   6   6   8       21.16       25.57     10.24 o
   7   6   8     1008.54     1033.22     24.61 o
   8   6   8        5.79        8.61      6.90 o
   9   6   8      473.03      473.83     18.14 o
  10   6   8       55.14       34.22     14.19 o
  11   6   8       90.31      134.08     18.85 o
 -13   7   8        0.23       20.54      7.62 o
 -12   7   8      376.13      385.04     17.16 o
 -11   7   8      284.27      299.85     13.97 o
 -10   7   8        9.73       10.21      5.45 o
  -9   7   8       26.13       31.09      5.75 o
  -8   7   8      554.78      520.14     17.67 o
  -7   7   8        8.24       -0.19      4.23 o
  -6   7   8      781.48      767.90     15.28 o
  -5   7   8       28.56       25.88      4.59 o
  -4   7   8     1888.77     1786.68     22.25 o
  -3   7   8     2569.73     2676.83     35.44 o
  -2   7   8      155.83      149.40      6.19 o
  -1   7   8      657.14      658.33     13.60 o
   0   7   8     4735.35     4716.93     63.35 o
   1   7   8       26.16       15.18      4.96 o
   2   7   8     1905.01     1928.14     33.15 o
   3   7   8       43.83       37.24      6.88 o
   4   7   8      135.31      145.19     10.08 o
   5   7   8     1670.86     1685.02     31.92 o
   6   7   8      833.06      827.01     21.61 o
   7   7   8        0.23       -4.91      5.95 o
   8   7   8      312.88      340.39     19.76 o
   9   7   8       20.86        9.14      8.74 o
  10   7   8      143.34      164.46     40.77 o
  11   7   8       34.30       48.62     15.26 o
 -13   8   8      135.99      153.25     12.22 o
 -12   8   8       48.29       57.38      8.91 o
 -11   8   8        0.71       13.72      6.83 o
 -10   8   8      561.54      570.88     15.56 o
  -9   8   8       30.96       35.69      6.15 o
  -8   8   8      172.73      158.19      9.68 o
  -7   8   8      311.38      289.42     10.52 o
  -6   8   8        7.55        3.78      4.15 o
  -5   8   8      179.09      174.83      9.13 o
  -4   8   8     1373.68     1261.15     19.89 o
  -3   8   8     1122.49     1082.21     16.28 o
  -2   8   8     3564.73     3571.12     41.31 o
  -1   8   8     1226.69     1202.30     21.42 o
   0   8   8      285.05      290.21     10.91 o
   1   8   8     4785.55     4906.14     59.07 o
   2   8   8      245.89      231.22     11.49 o
   3   8   8       75.02       68.68      8.04 o
   4   8   8     2020.30     1894.91     50.70 o
   5   8   8      272.29      286.00     17.33 o
   6   8   8      441.38      439.46     16.50 o
   7   8   8      150.49      174.49     12.10 o
   8   8   8       70.61       65.44     11.03 o
   9   8   8      114.29      128.53     18.39 o
  10   8   8        0.62        5.99     12.30 o
  11   8   8        0.08       11.32     13.71 o
 -12   9   8       17.84       13.38      7.33 o
 -11   9   8      462.32      488.00     15.83 o
 -10   9   8        0.04       13.56      5.94 o
  -9   9   8      578.57      544.78     15.76 o
  -8   9   8        7.03       13.87      5.01 o
  -7   9   8       98.95      105.20      7.91 o
  -6   9   8       26.80       27.94      6.89 o
  -5   9   8      161.43      141.22      8.64 o
  -4   9   8      573.79      495.85     13.46 o
  -3   9   8     2798.04     2747.49     34.13 o
  -2   9   8      525.12      526.61     12.63 o
  -1   9   8     1792.09     1733.79     74.37 o
   0   9   8     2549.88     2424.86     55.97 o
   1   9   8       73.99       70.73      6.93 o
   2   9   8      963.08      956.59     28.13 o
   3   9   8     1334.47     1330.86     27.42 o
   4   9   8      661.68      638.75     18.66 o
   5   9   8     1234.56     1183.33     26.53 o
   6   9   8      209.87      210.61     12.66 o
   7   9   8        0.68       -0.29      8.00 o
   8   9   8       29.34       41.70     10.08 o
   9   9   8        1.60      -10.71     10.71 o
  10   9   8        0.71        0.50     12.83 o
 -12  10   8       27.51       49.72      8.73 o
 -11  10   8       44.66       55.08      8.02 o
 -10  10   8      582.18      601.57     16.72 o
  -9  10   8       28.46       37.35      6.72 o
  -8  10   8      131.22      129.92      9.84 o
  -7  10   8      171.00      167.19     10.20 o
  -6  10   8        8.68       16.67      5.63 o
  -5  10   8       44.26       41.26      6.16 o
  -4  10   8     1066.16     1042.26     30.35 o
  -3  10   8      346.00      333.00     14.39 o
  -2  10   8     1998.42     2072.02     31.25 o
  -1  10   8      105.83      100.76      7.82 o
   0  10   8      285.93      285.20     11.32 o
   1  10   8      567.15      564.79     15.07 o
   2  10   8      475.03      454.20     15.61 o
   3  10   8        1.11        0.96      6.22 o
   4  10   8     2317.85     2242.69     39.18 o
   5  10   8      134.21      139.80     11.27 o
   6  10   8      585.22      554.27     18.66 o
   7  10   8        7.17       11.09      8.94 o
   8  10   8       65.43       59.98     10.83 o
   9  10   8       14.48       35.13     13.28 o
  10  10   8      143.38      137.83     26.27 o
 -11  11   8      157.52      187.74     13.09 o
 -10  11   8        2.00        5.38      7.13 o
  -9  11   8      477.86      489.48     17.08 o
  -8  11   8      201.54      192.94     11.75 o
  -7  11   8       14.68       15.28      6.29 o
  -6  11   8        9.71        6.85      6.31 o
  -5  11   8      153.88      152.65     11.29 o
  -4  11   8        6.96        4.43      5.94 o
  -3  11   8     1128.84     1086.26     39.09 o
  -2  11   8      163.80      169.37      9.81 o
  -1  11   8     1006.08      999.39     22.69 o
   0  11   8       28.85       19.77      8.23 o
   1  11   8      169.27      159.78      9.47 o
   2  11   8        0.25        5.32      5.80 o
   3  11   8     1142.17     1135.44     32.34 o
   4  11   8      631.04      666.83     35.42 o
   5  11   8     1581.54     1552.08     38.94 o
   6  11   8      105.46       90.34     12.38 o
   7  11   8        7.64        8.36      9.24 o
   8  11   8       27.03       19.71     12.69 o
   9  11   8       89.03      122.62     19.19 o
 -11  12   8      112.39      115.95     11.18 o
 -10  12   8      246.37      251.69     14.16 o
  -9  12   8      141.67      152.37     11.34 o
  -8  12   8      285.23      266.61     13.56 o
  -7  12   8      119.32      128.92     11.59 o
  -6  12   8       34.65       25.04      7.58 o
  -5  12   8      202.30      189.08     12.87 o
  -4  12   8      691.76      654.52     26.26 o
  -3  12   8       15.00        1.70      6.27 o
  -2  12   8      533.18      524.16     15.29 o
  -1  12   8      493.99      437.13     16.07 o
   0  12   8       40.45       61.05      7.20 o
   1  12   8       10.89        3.31      5.37 o
   2  12   8       35.46       21.46      6.92 o
   3  12   8     1054.25     1052.80     25.22 o
   4  12   8     1077.18     1077.38     26.12 o
   5  12   8       13.59       10.92      8.65 o
   6  12   8      272.99      267.40     17.92 o
   7  12   8      628.69      620.49     25.23 o
   8  12   8       27.58       20.97     20.19 o
   9  12   8        2.94        7.65     12.26 o
 -10  13   8        6.76       13.31      7.89 o
  -9  13   8      268.51      245.93     15.95 o
  -8  13   8      255.93      265.72     16.10 o
  -7  13   8      181.57      179.90     22.20 o
  -6  13   8      155.48      155.32     12.68 o
  -5  13   8      367.59      350.42     16.59 o
  -4  13   8      226.41      221.90     13.72 o
  -3  13   8      193.69      182.04     13.58 o
  -2  13   8      251.01      244.70     11.84 o
  -1  13   8      154.78      173.01     12.80 o
   0  13   8       58.72       56.99      7.33 o
   1  13   8        1.65       -4.68      5.14 o
   2  13   8      390.76      398.97     14.46 o
   3  13   8      352.35      347.41     15.64 o
   4  13   8      480.50      499.39     28.21 o
   5  13   8      127.43      147.22     14.41 o
   6  13   8      486.42      490.23     23.01 o
   7  13   8        0.25       -7.65     11.76 o
   8  13   8      117.75      119.93     19.03 o
  -9  14   8       46.58       46.24     10.22 o
  -8  14   8      429.21      425.96     19.54 o
  -7  14   8      246.83      277.58     16.47 o
  -6  14   8       89.19       89.03     10.98 o
  -5  14   8      566.72      610.06     20.76 o
  -4  14   8      243.14      211.90     13.91 o
  -3  14   8       74.69       72.84      9.35 o
  -2  14   8        1.57        1.31      6.46 o
  -1  14   8      565.63      524.39     18.19 o
   0  14   8      149.45      147.08     11.64 o
   1  14   8       93.03      101.77      9.18 o
   2  14   8      253.91      233.87     17.49 o
   3  14   8      632.35      640.66     20.29 o
   4  14   8       35.32       48.70     10.65 o
   5  14   8       26.27       29.39     10.22 o
   6  14   8        0.94       12.94     12.80 o
   7  14   8      403.18      424.93     29.16 o
  -8  15   8      233.82      237.78     16.68 o
  -7  15   8       79.89       54.10     10.31 o
  -6  15   8      472.17      491.66     20.38 o
  -5  15   8      165.18      127.67     12.17 o
  -4  15   8       52.92       35.88      8.55 o
  -3  15   8       87.67      108.46     11.30 o
  -2  15   8       98.27      115.49     11.48 o
  -1  15   8       11.29        9.78      6.46 o
   0  15   8      193.08      209.02     13.59 o
   1  15   8       34.90       45.29      8.77 o
   2  15   8      526.37      585.25     17.87 o
   3  15   8      155.84      153.39     21.37 o
   4  15   8       16.93       16.85      9.68 o
   5  15   8       27.81       35.74     10.52 o
   6  15   8      201.91      222.53     22.99 o
  -7  16   8      526.62      515.20     21.91 o
  -6  16   8        1.15        5.83      8.47 o
  -5  16   8      181.33      171.72     14.38 o
  -4  16   8        0.48       -7.59      7.59 o
  -3  16   8      146.97      168.62     13.67 o
  -2  16   8       98.71      103.82     11.57 o
  -1  16   8       69.16       54.56      9.47 o
   0  16   8       17.32       17.04      8.12 o
   1  16   8      259.04      273.35     15.55 o
   2  16   8        0.16       -0.94      8.79 o
   3  16   8      169.70      197.81     14.14 o
   4  16   8       13.92       23.51     11.22 o
   5  16   8       20.15       22.97     12.30 o
  -5  17   8       16.39       17.33      9.35 o
  -4  17   8        0.52       -7.23      7.23 o
  -3  17   8      145.80      153.36     13.62 o
  -2  17   8        3.35        3.49      7.54 o
  -1  17   8        0.33       -3.46      7.38 o
   0  17   8       63.62       77.98     10.56 o
   1  17   8        0.10        7.18      9.33 o
   2  17   8      217.24      206.39     17.59 o
   3  17   8       52.86       43.35     11.48 o
 -13   0   9       63.64       86.23     16.51 o
 -11   0   9      269.78      236.66     19.87 o
  -9   0   9      362.48      309.12     18.96 o
  -7   0   9      381.49      373.24     12.39 o
  -5   0   9     4475.21     4214.02     59.24 o
  -3   0   9     7908.30     8025.76     95.47 o
  -1   0   9      411.24      389.78     11.10 o
   1   0   9      456.16      424.86     11.46 o
   3   0   9     3793.87     3747.84     76.22 o
   5   0   9     2814.34     2557.92     59.77 o
   7   0   9      128.86      141.57     22.79 o
   9   0   9      674.25      792.14     32.91 o
  11   0   9      805.29      800.81     34.77 o
 -14   1   9       55.97       80.96     13.55 o
 -13   1   9       62.23       81.55     10.77 o
 -12   1   9      536.53      581.10     20.55 o
 -11   1   9       25.35       27.43     10.11 o
 -10   1   9       10.98       15.13      5.73 o
  -9   1   9      317.48      316.94     10.79 o
  -8   1   9      268.67      304.96     12.61 o
  -7   1   9        0.42        2.31      3.58 o
  -6   1   9       13.99       11.55      3.54 o
  -5   1   9      138.15      129.87      5.80 o
  -4   1   9    13049.05    13205.83    106.86 o
  -3   1   9       11.41       29.51      3.79 o
  -2   1   9     1887.13     1841.57     20.21 o
  -1   1   9      330.86      315.06      7.29 o
   0   1   9     1763.37     1670.85     27.69 o
   1   1   9      471.39      445.06      8.70 o
   2   1   9     1729.97     1676.11     20.25 o
   3   1   9       48.79       38.07      7.00 o
   4   1   9     4300.04     4336.46     61.36 o
   5   1   9      292.68      286.44     25.71 o
   6   1   9      115.87      120.74     10.55 o
   7   1   9      240.80      205.58     12.84 o
   8   1   9      306.88      342.78     16.04 o
   9   1   9       13.37        3.76      7.67 o
  10   1   9      765.54      829.33     24.60 o
  11   1   9        6.22       18.59      9.38 o
 -14   2   9       85.34       86.00     11.78 o
 -13   2   9       57.56       59.24     10.31 o
 -12   2   9      104.70       98.33     11.05 o
 -11   2   9       89.03      110.32      9.26 o
 -10   2   9      803.20      831.28     19.58 o
  -9   2   9      278.46      268.43     11.64 o
  -8   2   9      300.37      306.33      9.17 o
  -7   2   9     2050.48     1995.85     24.85 o
  -6   2   9      594.64      577.85     10.67 o
  -5   2   9     6216.57     6176.80     54.36 o
  -4   2   9      179.11      181.64      6.36 o
  -3   2   9     6898.68     6886.49     79.26 o
  -2   2   9     1587.95     1560.16     20.87 o
  -1   2   9      991.73      944.44     21.82 o
   0   2   9      635.03      594.28      9.97 o
   1   2   9      175.61      161.96      9.47 o
   2   2   9     1285.36     1272.06     21.01 o
   3   2   9     2002.95     1964.05     34.13 o
   4   2   9       93.13       92.00      9.27 o
   5   2   9     1279.97     1250.49     26.98 o
   6   2   9     1270.64     1240.35     27.21 o
   7   2   9       20.03       25.39      7.55 o
   8   2   9      252.48      216.62     13.60 o
   9   2   9      258.85      276.16     15.63 o
  10   2   9       32.61       48.83     10.03 o
  11   2   9      444.16      501.79     20.68 o
 -13   3   9      477.07      407.24     19.38 o
 -12   3   9      141.22      141.87     14.28 o
 -11   3   9      195.80      207.14     11.73 o
 -10   3   9       18.21       20.29      6.10 o
  -9   3   9      441.89      424.36     13.91 o
  -8   3   9      197.22      203.82      8.93 o
  -7   3   9       12.43       10.32      3.91 o
  -6   3   9      507.90      494.76     10.89 o
  -5   3   9     1978.74     1999.30     22.43 o
  -4   3   9     6903.04     6724.66     58.22 o
  -3   3   9     1264.82     1283.58     16.11 o
  -2   3   9      621.39      578.23      9.90 o
  -1   3   9     2246.53     2200.43     28.44 o
   0   3   9      590.03      572.47     10.69 o
   1   3   9     3373.49     3301.28     42.08 o
   2   3   9      536.01      566.39     16.41 o
   3   3   9      384.72      361.66     15.84 o
   4   3   9      895.40      831.23     20.88 o
   5   3   9     2594.16     2522.76     43.60 o
   6   3   9       22.90       22.78      7.61 o
   7   3   9      304.37      324.55     15.09 o
   8   3   9       24.40       43.19      8.59 o
   9   3   9      218.69      236.76     14.71 o
  10   3   9      179.20      233.37     14.97 o
  11   3   9        0.06        6.53      8.75 o
 -13   4   9        1.03       10.14      8.43 o
 -12   4   9       65.32       81.59      9.30 o
 -11   4   9        4.10        3.92      6.88 o
 -10   4   9     1036.59     1005.88     22.21 o
  -9   4   9      493.53      434.54     19.16 o
  -8   4   9      839.80      819.35     16.63 o
  -7   4   9      155.12      154.73      8.07 o
  -6   4   9     1996.65     1928.48     24.02 o
  -5   4   9     1396.47     1331.23     19.76 o
  -4   4   9      229.70      205.84      7.84 o
  -3   4   9      383.60      378.35      8.68 o
  -2   4   9     2655.86     2650.91     31.33 o
  -1   4   9      411.31      356.49     11.00 o
   0   4   9     1062.81     1028.24     17.17 o
   1   4   9       15.92        9.79      4.51 o
   2   4   9     2542.43     2441.87     56.66 o
   3   4   9      104.46      102.14      9.21 o
   4   4   9     1544.07     1581.81     30.44 o
   5   4   9      438.88      397.98     15.82 o
   6   4   9     2271.25     2133.85     38.35 o
   7   4   9        8.33       12.22      6.77 o
   8   4   9       16.95       15.99      7.53 o
   9   4   9      206.71      207.86     14.06 o
  10   4   9      185.17      174.26     13.85 o
  11   4   9       35.91       32.86     17.88 o
 -13   5   9      675.10      619.41     19.84 o
 -12   5   9       66.57       95.67      9.62 o
 -11   5   9       88.49       91.72      9.15 o
 -10   5   9       14.36       20.28     11.48 o
  -9   5   9      611.31      585.43     14.69 o
  -8   5   9      529.36      511.78     13.40 o
  -7   5   9      507.84      489.69     14.69 o
  -6   5   9      624.06      593.15     13.37 o
  -5   5   9      733.19      753.84     12.19 o
  -4   5   9       12.75       17.49      3.36 o
  -3   5   9      888.47      850.38     13.89 o
  -2   5   9       95.80       86.75      6.97 o
  -1   5   9     3347.99     3272.09     38.23 o
   0   5   9      230.39      223.15      9.48 o
   1   5   9     4334.65     4357.88     59.65 o
   2   5   9       95.38       96.02      9.07 o
   3   5   9      283.45      277.06     14.51 o
   4   5   9        1.75       -3.21      5.65 o
   5   5   9     4125.38     3987.80     58.81 o
   6   5   9      384.86      412.51     16.47 o
   7   5   9      451.53      460.83     17.55 o
   8   5   9      210.49      211.33     13.57 o
   9   5   9      166.48      163.63     13.32 o
  10   5   9       19.05       24.13      8.71 o
  11   5   9        1.33      -10.77     12.69 o
 -13   6   9       10.62       32.40      7.89 o
 -12   6   9      308.09      303.45     14.88 o
 -11   6   9      537.84      558.80     19.30 o
 -10   6   9      314.46      319.64     13.80 o
  -9   6   9      273.78      272.73     11.21 o
  -8   6   9     1417.70     1377.35     22.93 o
  -7   6   9      141.60      132.47      7.89 o
  -6   6   9     2309.80     2267.23     30.16 o
  -5   6   9      133.67      133.38      7.06 o
  -4   6   9       34.71       44.20      4.52 o
  -3   6   9      385.19      362.35      9.03 o
  -2   6   9     1813.79     1803.43     25.06 o
  -1   6   9      158.77      155.36      7.69 o
   0   6   9     2957.08     2828.86     38.30 o
   1   6   9       18.64       18.91      5.32 o
   2   6   9     3112.29     3173.68     64.44 o
   3   6   9      820.73      828.61     21.05 o
   4   6   9     1161.73     1191.24     26.26 o
   5   6   9       35.46       50.93      8.20 o
   6   6   9     2189.39     2166.78     39.05 o
   7   6   9       10.98       14.74      6.93 o
   8   6   9      304.03      296.86     15.28 o
   9   6   9      132.31      138.05     12.38 o
  10   6   9       14.74       23.09     13.75 o
  11   6   9      150.40      139.06     20.17 o
 -13   7   9      189.67      215.39     13.71 o
 -12   7   9      371.47      351.79     18.51 o
 -11   7   9       16.71       21.25      7.16 o
 -10   7   9      193.12      206.42     10.83 o
  -9   7   9      564.55      568.83     14.96 o
  -8   7   9        0.03        0.49      4.68 o
  -7   7   9      592.44      538.77     13.61 o
  -6   7   9       38.44       47.29      6.43 o
  -5   7   9      151.10      147.83      8.68 o
  -4   7   9      713.39      777.48     13.65 o
  -3   7   9      269.55      260.02      9.20 o
  -2   7   9     1338.76     1261.30     20.29 o
  -1   7   9     1363.86     1350.83     27.97 o
   0   7   9        0.53        3.41      4.78 o
   1   7   9     3409.24     3346.31     48.90 o
   2   7   9      949.36      909.42     36.70 o
   3   7   9       56.23       56.02      8.20 o
   4   7   9      987.18      917.83     22.97 o
   5   7   9     1371.31     1417.32     29.79 o
   6   7   9        6.26       -5.30      6.29 o
   7   7   9      367.25      356.77     16.04 o
   8   7   9       30.86       44.58      8.67 o
   9   7   9       41.72       44.87     11.07 o
  10   7   9      146.21      129.47     19.89 o
 -12   8   9       29.14       39.76      8.30 o
 -11   8   9      566.20      571.50     18.54 o
 -10   8   9       41.87       40.99      6.96 o
  -9   8   9        1.18       -1.22      5.07 o
  -8   8   9      571.01      525.81     15.86 o
  -7   8   9      252.01      242.17     11.51 o
  -6   8   9      104.59       99.01      8.04 o
  -5   8   9     1426.11     1291.53     23.47 o
  -4   8   9       27.49       16.61      5.87 o
  -3   8   9      889.46      916.61     16.80 o
  -2   8   9       48.42       56.50      5.96 o
  -1   8   9        5.33        5.00      4.30 o
   0   8   9     1368.65     1354.94     24.00 o
   1   8   9      717.68      708.98     17.01 o
   2   8   9      317.73      311.58     14.01 o
   3   8   9     1752.85     1679.02     47.29 o
   4   8   9      453.12      448.70     16.58 o
   5   8   9       45.93       51.48      8.28 o
   6   8   9      742.75      799.48     39.30 o
   7   8   9       14.89       22.07      7.71 o
   8   8   9       16.04       13.78      8.46 o
   9   8   9        1.76       -8.62      9.03 o
  10   8   9       33.20       53.79     15.68 o
 -12   9   9      338.70      371.93     16.78 o
 -11   9   9       25.22       17.46      7.39 o
 -10   9   9      216.97      216.64     12.64 o
  -9   9   9      174.54      181.66     11.43 o
  -8   9   9       63.12       62.74      7.73 o
  -7   9   9      151.46      131.05      9.44 o
  -6   9   9       22.76       15.90      9.96 o
  -5   9   9       92.60       95.83      9.35 o
  -4   9   9     1568.10     1599.99     31.15 o
  -3   9   9      193.29      168.79      9.53 o
  -2   9   9      498.81      509.50     12.90 o
  -1   9   9       74.27       89.75      6.84 o
   0   9   9       46.55       49.25      6.38 o
   1   9   9      663.40      682.50     17.45 o
   2   9   9     2076.90     1964.37     35.62 o
   3   9   9       19.17        2.69      6.01 o
   4   9   9     1273.06     1310.94     28.65 o
   5   9   9      426.63      425.82     16.89 o
   6   9   9       55.53       50.87      9.75 o
   7   9   9      100.95      107.25     10.73 o
   8   9   9        0.46        5.17      8.73 o
   9   9   9        5.70        6.17     12.10 o
  10   9   9      339.53      332.62     28.06 o
 -11  10   9      337.84      319.43     17.42 o
 -10  10   9        1.15        5.23      6.94 o
  -9  10   9       30.28       40.61      7.57 o
  -8  10   9       88.30       90.82      9.21 o
  -7  10   9       60.77       61.19      7.66 o
  -6  10   9       70.95       60.04      8.52 o
  -5  10   9      991.18      941.38     23.62 o
  -4  10   9       72.60       68.34      8.69 o
  -3  10   9      701.24      696.01     19.30 o
  -2  10   9      108.54      106.40      7.43 o
  -1  10   9      219.20      206.00     10.36 o
   0  10   9      177.57      174.47      9.92 o
   1  10   9       71.18       67.05      7.30 o
   2  10   9       77.27       72.16      8.61 o
   3  10   9     3488.34     3339.93     52.42 o
   4  10   9        3.54       -1.61      6.35 o
   5  10   9      385.14      388.07     16.74 o
   6  10   9      108.29      113.30     15.20 o
   7  10   9       45.60       44.22     11.57 o
   8  10   9        0.04       10.24      8.91 o
   9  10   9      169.11      190.12     21.44 o
 -11  11   9       36.49       59.07      9.53 o
 -10  11   9      221.85      211.45     13.26 o
  -9  11   9       41.07       32.24      7.42 o
  -8  11   9        7.08       -3.41      6.78 o
  -7  11   9       73.05       83.35     10.09 o
  -6  11   9       69.08       70.46      9.42 o
  -5  11   9      113.70      123.76     11.26 o
  -4  11   9      916.50      937.71     33.40 o
  -3  11   9      412.15      433.67     16.79 o
  -2  11   9      932.78      883.36     20.10 o
  -1  11   9        0.16        4.08      4.55 o
   0  11   9        3.16        3.86      5.09 o
   1  11   9       45.66       39.40      6.72 o
   2  11   9      845.17      826.20     19.78 o
   3  11   9      237.16      235.25     13.53 o
   4  11   9     1279.88     1273.01     28.65 o
   5  11   9       58.29       57.35      9.04 o
   6  11   9       45.35       53.81     14.61 o
   7  11   9        0.18        6.33     11.92 o
   8  11   9      134.02      155.69     19.83 o
 -10  12   9       49.41       47.87      9.12 o
  -9  12   9       25.87       32.72      9.20 o
  -8  12   9        0.75       -1.93      7.30 o
  -7  12   9       12.15        9.27      7.50 o
  -6  12   9      601.48      613.42     20.26 o
  -5  12   9      287.97      278.39     15.16 o
  -4  12   9       80.32       78.91      9.92 o
  -3  12   9      946.47      813.86     34.04 o
  -2  12   9      861.45      887.61     20.75 o
  -1  12   9        2.15       -4.92      4.92 o
   0  12   9      111.40       89.51      8.50 o
   1  12   9      542.02      546.21     19.50 o
   2  12   9      271.16      270.72     16.59 o
   3  12   9      501.39      519.78     18.69 o
   4  12   9        5.28       -1.32      6.80 o
   5  12   9      275.79      249.79     17.82 o
   6  12   9      159.00      150.54     15.87 o
   7  12   9       43.26       54.37     12.28 o
   8  12   9      101.74      110.38     18.56 o
  -9  13   9       11.96       20.42      9.38 o
  -8  13   9       41.85       49.71     10.27 o
  -7  13   9      159.78      199.29     14.58 o
  -6  13   9       54.98       73.51     10.17 o
  -5  13   9      347.06      347.86     16.84 o
  -4  13   9      194.39      211.98     13.87 o
  -3  13   9      956.51      923.84     26.33 o
  -2  13   9      667.78      636.10     20.66 o
  -1  13   9      380.46      339.54     14.07 o
   0  13   9       62.39       63.27      8.83 o
   1  13   9       14.84       14.66      6.52 o
   2  13   9      565.99      549.36     16.96 o
   3  13   9      109.47      115.71     11.20 o
   4  13   9       26.11       38.42     10.28 o
   5  13   9      113.69      103.16     13.26 o
   6  13   9       13.05       23.97     12.88 o
   7  13   9      179.74      143.01     34.56 o
  -8  14   9      155.80      193.24     21.15 o
  -7  14   9       10.92       10.29     11.02 o
  -6  14   9      686.79      693.49     25.06 o
  -5  14   9       31.75       44.09      9.58 o
  -4  14   9       33.74       17.24      7.73 o
  -3  14   9      125.79      132.24     20.10 o
  -2  14   9      745.65      759.61     27.40 o
  -1  14   9       65.75       53.28      8.07 o
   0  14   9      110.29      123.90     11.39 o
   1  14   9      395.73      419.58     23.22 o
   2  14   9      194.32      229.30     12.77 o
   3  14   9        0.18       -4.27      6.08 o
   4  14   9       16.70       10.92      9.17 o
   5  14   9        3.85        8.52      9.67 o
   6  14   9      290.86      293.70     21.01 o
  -7  15   9      358.01      414.98     20.03 o
  -6  15   9        4.08       -5.52      8.50 o
  -5  15   9      217.37      216.90     15.37 o
  -4  15   9        0.03       -7.81      9.96 o
  -3  15   9      409.23      461.67     19.71 o
  -2  15   9       89.86      112.02     11.76 o
  -1  15   9      476.46      456.11     19.24 o
   0  15   9      121.82      122.28     11.69 o
   1  15   9       71.27       77.73     10.18 o
   2  15   9       18.23        9.39      8.14 o
   3  15   9        9.41        2.25      7.75 o
   4  15   9      169.29      166.07     20.42 o
   5  15   9       49.12       57.63     12.53 o
  -5  16   9       16.22       17.75      9.14 o
  -4  16   9       30.22       27.38      9.16 o
  -3  16   9        0.13       -0.98      7.78 o
  -2  16   9      404.17      389.01     25.84 o
  -1  16   9        7.85        2.93      7.61 o
   0  16   9      137.25      159.39     13.31 o
   1  16   9       80.02       53.80      9.62 o
   2  16   9        0.16        0.50      9.42 o
   3  16   9       86.22       78.83     12.84 o
  -3  17   9        9.60        6.77      8.30 o
  -2  17   9       24.12       16.87      8.51 o
  -1  17   9      312.06      331.91     18.23 o
   0  17   9        0.06       -7.55      9.45 o
   1  17   9       48.39       83.73     23.14 o
 -12   0  10      432.68      500.08     36.85 o
 -10   0  10       54.30       59.66     12.55 o
  -8   0  10      209.88      216.54     15.50 o
  -6   0  10     4504.88     4331.93     58.45 o
  -4   0  10      936.19      943.31     19.64 o
  -2   0  10        5.36        9.32      4.52 o
   0   0  10      500.82      457.94     12.80 o
   2   0  10     6079.55     5941.15     87.81 o
   4   0  10      159.21      117.46     14.35 o
   6   0  10       77.03      101.27     14.50 o
   8   0  10      300.29      338.04     31.58 o
  10   0  10     1211.59     1181.42     44.70 o
 -13   1  10      475.99      502.43     21.17 o
 -12   1  10       15.12       21.92      8.28 o
 -11   1  10       94.73      100.46     10.59 o
 -10   1  10      114.19      116.73      9.23 o
  -9   1  10      115.11       94.71      8.18 o
  -8   1  10       71.72       76.75      7.77 o
  -7   1  10      580.06      608.77     12.45 o
  -6   1  10        0.73        1.22      4.16 o
  -5   1  10     4173.16     4092.37     39.16 o
  -4   1  10      273.38      252.34      7.45 o
  -3   1  10      351.25      346.69     10.42 o
  -2   1  10        7.98       12.30      3.35 o
  -1   1  10       98.95       87.62      4.83 o
   0   1  10      436.70      419.61      9.70 o
   1   1  10     5290.69     5199.52     50.59 o
   2   1  10       37.88       52.72      5.47 o
   3   1  10     2444.12     2498.61     41.32 o
   4   1  10      144.65      127.23     10.60 o
   5   1  10      154.54      139.68     13.36 o
   6   1  10       66.78       75.66      9.38 o
   7   1  10        7.11       20.90      7.78 o
   8   1  10       59.86       47.95      9.12 o
   9   1  10      747.57      736.56     23.37 o
  10   1  10       19.58       44.85     10.55 o
  11   1  10      274.01      283.25     17.50 o
 -13   2  10       12.90       37.14     11.61 o
 -12   2  10      100.03      138.19     12.47 o
 -11   2  10      161.93      164.88     18.05 o
 -10   2  10       11.29       13.80      5.91 o
  -9   2  10      198.63      193.31     10.63 o
  -8   2  10       20.94       18.71      5.87 o
  -7   2  10      192.05      186.52      7.76 o
  -6   2  10     1710.13     1621.10     23.78 o
  -5   2  10      206.72      182.27      6.74 o
  -4   2  10     1836.41     1751.40     20.63 o
  -3   2  10      354.03      341.56     11.68 o
  -2   2  10      336.78      329.46      8.80 o
  -1   2  10      610.97      608.66     11.67 o
   0   2  10      640.93      579.90     11.46 o
   1   2  10     2133.97     2075.41     27.63 o
   2   2  10     5768.64     5661.99     66.55 o
   3   2  10      811.74      754.55     20.29 o
   4   2  10      234.95      230.41     12.71 o
   5   2  10      788.08      740.67     20.87 o
   6   2  10      201.03      203.08     12.98 o
   7   2  10      219.50      209.92     13.54 o
   8   2  10      180.69      191.37     13.63 o
   9   2  10       30.58       20.40      8.65 o
  10   2  10      664.64      685.26     23.66 o
  11   2  10      166.73      199.00     15.59 o
 -13   3  10       88.51      120.30     12.38 o
 -12   3  10      130.41      122.15     11.69 o
 -11   3  10        1.18        4.95      5.91 o
 -10   3  10      216.71      236.92     12.09 o
  -9   3  10       36.10       31.24      6.66 o
  -8   3  10      491.55      500.02     13.12 o
  -7   3  10       26.05       34.92      4.78 o
  -6   3  10      484.56      468.79     10.86 o
  -5   3  10     1721.74     1662.34     24.55 o
  -4   3  10      296.39      304.54      8.00 o
  -3   3  10      639.49      657.44     12.44 o
  -2   3  10     1814.27     1724.77     22.01 o
  -1   3  10       64.80       66.00      5.10 o
   0   3  10     3491.72     3543.01     40.98 o
   1   3  10     1860.70     1899.61     28.66 o
   2   3  10        1.16       -2.56      4.73 o
   3   3  10      984.10     1002.35     23.58 o
   4   3  10     3093.40     2995.99     48.01 o
   5   3  10      189.01      163.93     12.57 o
   6   3  10      297.14      317.53     15.28 o
   7   3  10        5.19        8.68      7.02 o
   8   3  10      278.22      273.94     15.63 o
   9   3  10      181.88      213.77     14.99 o
  10   3  10       50.86       68.25     11.52 o
  11   3  10       77.43       85.58     17.49 o
 -13   4  10       63.62       76.62     10.81 o
 -12   4  10        0.76       17.58      6.76 o
 -11   4  10      142.08      151.19     10.93 o
 -10   4  10       22.00       32.38      6.89 o
  -9   4  10      280.48      305.14     12.89 o
  -8   4  10      194.95      191.48     10.76 o
  -7   4  10     1152.97     1165.34     20.11 o
  -6   4  10      376.76      339.85     10.86 o
  -5   4  10      397.35      358.36      8.85 o
  -4   4  10      799.90      780.38     13.84 o
  -3   4  10      977.38      919.39     15.03 o
  -2   4  10       33.11       32.51      4.39 o
  -1   4  10     2094.32     2083.24     27.87 o
   0   4  10      231.31      218.14      8.93 o
   1   4  10     2064.30     1991.76     30.42 o
   2   4  10      761.87      731.84     26.78 o
   3   4  10     1303.12     1324.13     27.78 o
   4   4  10        0.22       -3.92      6.12 o
   5   4  10     2059.51     2024.62     37.52 o
   6   4  10       87.89       81.10      9.59 o
   7   4  10      198.08      223.78     26.40 o
   8   4  10       29.28       34.07      8.88 o
   9   4  10       44.64       30.72      9.10 o
  10   4  10       71.99       92.15     11.98 o
 -13   5  10        0.25       17.75      8.82 o
 -12   5  10       59.25       81.31      9.24 o
 -11   5  10        6.66       27.72      6.81 o
 -10   5  10      284.35      295.91     14.51 o
  -9   5  10       34.74       25.36      6.49 o
  -8   5  10     1647.56     1613.47     29.75 o
  -7   5  10        0.14        6.60      4.63 o
  -6   5  10      936.63      940.60     19.64 o
  -5   5  10       17.85       20.66      4.72 o
  -4   5  10     3671.15     3414.91     36.92 o
  -3   5  10      439.66      437.18     10.37 o
  -2   5  10     1590.51     1532.18     48.75 o
  -1   5  10       65.88       78.43      6.30 o
   0   5  10     1839.91     1846.69     26.23 o
   1   5  10      246.91      234.61     10.48 o
   2   5  10        8.18        3.91      4.93 o
   3   5  10       97.70       93.74     10.15 o
   4   5  10     2900.36     2934.86     47.78 o
   5   5  10        0.05        5.46      6.63 o
   6   5  10      466.38      498.35     19.37 o
   7   5  10       15.83       18.27      7.69 o
   8   5  10      171.98      151.60     13.02 o
   9   5  10        2.94       15.64      8.22 o
  10   5  10       81.23      108.59     12.64 o
 -12   6  10      124.63      129.57     11.90 o
 -11   6  10      100.36      111.36      9.97 o
 -10   6  10       24.04       31.36      8.30 o
  -9   6  10      875.98      851.70     19.67 o
  -8   6  10       23.00       17.58      5.43 o
  -7   6  10     1406.23     1309.22     35.71 o
  -6   6  10      870.04      852.21     18.96 o
  -5   6  10      290.67      266.77     11.43 o
  -4   6  10        3.15        4.72      3.76 o
  -3   6  10     3183.14     3080.74     37.54 o
  -2   6  10      386.12      373.73     12.00 o
  -1   6  10      825.66      844.25     16.37 o
   0   6  10      540.66      518.07     15.77 o
   1   6  10     1693.78     1677.50     27.79 o
   2   6  10      508.65      511.72     14.71 o
   3   6  10     1273.82     1300.73     30.63 o
   4   6  10       71.01       58.92      8.81 o
   5   6  10     1648.40     1666.99     33.50 o
   6   6  10        8.94        3.10      7.53 o
   7   6  10      343.96      328.14     16.29 o
   8   6  10        4.98        0.62      9.78 o
   9   6  10        5.41        3.55      8.09 o
  10   6  10       47.76       84.07     19.02 o
 -12   7  10        0.30       13.36      7.37 o
 -11   7  10       27.11       36.90      7.63 o
 -10   7  10      404.40      409.71     17.91 o
  -9   7  10       11.62       13.20      6.24 o
  -8   7  10      507.45      513.39     20.18 o
  -7   7  10      138.02      160.47     10.14 o
  -6   7  10      111.24      112.44      8.67 o
  -5   7  10     1336.28     1332.51     24.08 o
  -4   7  10      497.67      487.69     13.31 o
  -3   7  10        2.90        4.02      4.29 o
  -2   7  10     1366.91     1319.47     21.50 o
  -1   7  10        7.83        3.19      4.18 o
   0   7  10      777.92      807.90     20.20 o
   1   7  10     1019.84      940.87     20.04 o
   2   7  10        9.95       11.10      5.16 o
   3   7  10     1107.57     1036.14     25.01 o
   4   7  10      911.21      918.18     23.76 o
   5   7  10        4.43        1.87      6.60 o
   6   7  10      664.10      645.73     20.71 o
   7   7  10       34.30       21.93      7.86 o
   8   7  10       91.50      106.78     11.46 o
   9   7  10      197.60      203.59     17.67 o
  10   7  10      147.48      154.55     29.30 o
 -12   8  10      202.51      242.50     16.21 o
 -11   8  10       10.47       16.36      8.50 o
 -10   8  10       16.14       14.09      6.93 o
  -9   8  10      388.46      353.36     14.54 o
  -8   8  10       23.39       32.11      6.83 o
  -7   8  10      283.64      283.78     12.61 o
  -6   8  10     1053.75     1080.65     25.36 o
  -5   8  10       85.51       91.55      9.26 o
  -4   8  10      593.76      585.06     21.90 o
  -3   8  10      119.60      110.73      7.22 o
  -2   8  10        0.31       -0.03      4.01 o
  -1   8  10      291.57      265.77     10.20 o
   0   8  10       28.19       20.23      5.52 o
   1   8  10      145.72      161.25     11.89 o
   2   8  10     1835.14     1835.24     30.66 o
   3   8  10       19.17        2.17      6.48 o
   4   8  10      384.13      381.10     16.49 o
   5   8  10     1053.15     1062.31     26.42 o
   6   8  10      187.64      180.87     13.33 o
   7   8  10      329.51      348.73     24.06 o
   8   8  10      121.15      116.97     14.26 o
   9   8  10       72.77       64.01     12.49 o
 -11   9  10       35.39       39.85      9.65 o
 -10   9  10      122.81      105.20     10.00 o
  -9   9  10        1.27        2.71      6.58 o
  -8   9  10      219.29      195.09     11.74 o
  -7   9  10        4.08        4.32     10.30 o
  -6   9  10       84.67       76.14      9.38 o
  -5   9  10     1823.64     1759.20     40.76 o
  -4   9  10        8.68       15.60      8.14 o
  -3   9  10      115.99      125.02      9.38 o
  -2   9  10       54.05       70.06      6.56 o
  -1   9  10      196.69      158.51      8.97 o
   0   9  10       49.01       59.86      6.90 o
   1   9  10      576.66      550.05     15.86 o
   2   9  10       63.92       59.59      7.38 o
   3   9  10     2123.57     2087.57     38.80 o
   4   9  10        0.47       -1.83      6.68 o
   5   9  10        4.48       -2.44      6.98 o
   6   9  10      519.41      533.70     19.73 o
   7   9  10      186.53      186.36     14.04 o
   8   9  10        2.62       11.74     20.20 o
   9   9  10      387.91      488.64     31.60 o
 -11  10  10       84.45      101.52     11.93 o
 -10  10  10        9.93       17.15      7.05 o
  -9  10  10      291.35      289.98     19.56 o
  -8  10  10       29.73       28.99      8.79 o
  -7  10  10        4.20       -2.40      6.70 o
  -6  10  10     1066.59     1028.99     25.99 o
  -5  10  10        2.89        1.95      6.21 o
  -4  10  10     1017.34      932.03     36.31 o
  -3  10  10       43.92       33.88      7.20 o
  -2  10  10       13.68       10.50      5.36 o
  -1  10  10       30.85       29.99      5.59 o
   0  10  10      141.83      158.67     10.51 o
   1  10  10        0.67        7.28      7.14 o
   2  10  10     1285.81     1271.41     25.34 o
   3  10  10        0.03        1.81      6.77 o
   4  10  10      457.85      457.75     18.33 o
   5  10  10       19.08       20.93      7.90 o
   6  10  10       36.05       28.43      8.28 o
   7  10  10       55.63       53.89     11.61 o
   8  10  10      376.65      421.62     23.28 o
 -10  11  10        1.20       27.05      9.50 o
  -9  11  10        4.36       -7.20      7.20 o
  -8  11  10       35.86       37.79      9.63 o
  -7  11  10      114.95      115.37     11.66 o
  -6  11  10      281.03      279.84     15.42 o
  -5  11  10     1020.94      958.01     25.25 o
  -4  11  10       84.97       63.60      9.02 o
  -3  11  10      151.85      151.37     11.67 o
  -2  11  10      120.69      124.18     10.06 o
  -1  11  10       91.93       94.10      8.99 o
   0  11  10        3.84        0.14      5.36 o
   1  11  10     1034.79      995.49     22.30 o
   2  11  10       18.86       20.36      6.58 o
   3  11  10      502.96      525.22     19.03 o
   4  11  10       38.67       47.94     12.38 o
   5  11  10       58.10       49.46      9.42 o
   6  11  10        4.41        2.86      8.94 o
   7  11  10       82.78      113.50     15.17 o
  -9  12  10       27.16       26.58      9.04 o
  -8  12  10        9.37        8.87      7.93 o
  -7  12  10       65.20       68.21     10.20 o
  -6  12  10      576.12      573.73     20.72 o
  -5  12  10       30.77       15.15      7.79 o
  -4  12  10      365.52      348.18     16.70 o
  -3  12  10      418.69      470.56     18.53 o
  -2  12  10        2.47       -0.07      6.25 o
  -1  12  10        3.33        5.14      6.10 o
   0  12  10      339.13      317.26     13.61 o
   1  12  10      151.81      145.38     10.63 o
   2  12  10      596.47      610.95     19.68 o
   3  12  10       54.51       70.63      9.62 o
   4  12  10       27.98       35.91      8.76 o
   5  12  10       12.29       21.93     11.21 o
   6  12  10       53.40       50.37     11.99 o
   7  12  10       45.08       44.61     12.33 o
  -8  13  10       55.00       82.08     12.00 o
  -7  13  10       29.05       21.78      9.23 o
  -6  13  10      207.92      199.62     14.87 o
  -5  13  10       80.49       81.76     15.69 o
  -4  13  10      345.55      321.94     16.84 o
  -3  13  10      515.69      472.95     19.32 o
  -2  13  10      244.89      231.46     14.63 o
  -1  13  10       75.68       59.18      8.18 o
   0  13  10      196.19      196.93     13.77 o
   1  13  10      482.39      491.15     16.95 o
   2  13  10       11.25       10.57      6.88 o
   3  13  10       87.10      109.27      9.95 o
   4  13  10      224.31      236.01     18.69 o
   5  13  10       11.80       13.02     10.25 o
   6  13  10       20.60       40.88     11.33 o
  -7  14  10      202.87      224.25     16.07 o
  -6  14  10        0.96       -4.67      8.15 o
  -5  14  10        4.54        0.47      7.78 o
  -4  14  10      190.33      191.63     14.28 o
  -3  14  10      474.37      528.73     20.80 o
  -2  14  10      132.66      122.68     12.13 o
  -1  14  10      374.97      383.87     22.37 o
   0  14  10      353.54      355.94     17.49 o
   1  14  10       84.90      102.78     12.12 o
   2  14  10        4.74        9.50      9.30 o
   3  14  10      229.69      230.10     13.54 o
   4  14  10       42.66       55.48     11.67 o
   5  14  10      118.68      124.71     15.39 o
  -6  15  10      254.46      254.46     19.45 o
  -5  15  10       16.13       15.14      8.91 o
  -4  15  10       77.58       84.58     11.22 o
  -3  15  10      221.01      218.26     15.24 o
  -2  15  10      723.65      751.39     23.96 o
  -1  15  10       25.84       27.02      8.65 o
   0  15  10      205.90      212.19     14.84 o
   1  15  10       18.73       15.88      9.99 o
   2  15  10       20.57       25.42      8.98 o
   3  15  10       39.49       28.16     14.66 o
  -3  16  10      238.98      278.49     17.24 o
  -2  16  10       10.38       12.91      8.70 o
  -1  16  10      446.81      474.70     34.21 o
   0  16  10       49.68       36.89      9.57 o
   1  16  10       16.90       11.13      8.88 o
 -13   0  11      904.06     1006.10     56.27 o
 -11   0  11        6.59       -6.57      9.81 o
  -9   0  11      217.96      221.67     14.50 o
  -7   0  11      884.26      886.68     24.31 o
  -5   0  11      834.14      820.80     30.02 o
  -3   0  11       62.91       65.66      6.88 o
  -1   0  11     1547.42     1459.02     31.05 o
   1   0  11     6357.27     6136.41     91.41 o
   3   0  11      358.29      345.89     31.21 o
   5   0  11      486.29      514.55     46.51 o
   7   0  11      360.06      423.04     26.25 o
   9   0  11      719.19      687.71     33.73 o
 -12   1  11       56.61       67.50     10.16 o
 -11   1  11       21.34       39.03      8.66 o
 -10   1  11      189.76      171.06     10.86 o
  -9   1  11      142.25      145.80     10.44 o
  -8   1  11      567.65      607.31     14.45 o
  -7   1  11      123.86      128.56      7.17 o
  -6   1  11      980.56      936.59     14.80 o
  -5   1  11      733.66      693.21     16.73 o
  -4   1  11      181.95      201.80      7.11 o
  -3   1  11      792.49      746.81     14.03 o
  -2   1  11       13.73       28.27      4.34 o
  -1   1  11      144.85      139.36      6.66 o
   0   1  11     3538.91     3515.54     37.54 o
   1   1  11       18.58       22.66      7.56 o
   2   1  11     1767.30     1726.20     28.28 o
   3   1  11       55.14       53.07      9.54 o
   4   1  11      226.03      236.87     13.57 o
   5   1  11       44.14       56.16      8.44 o
   6   1  11      143.05      154.94     14.14 o
   7   1  11       26.07       20.67      8.09 o
   8   1  11      767.03      786.82     24.22 o
   9   1  11        1.10       -1.66      8.99 o
  10   1  11      131.78      114.83     13.09 o
 -12   2  11       37.67       47.59      9.85 o
 -11   2  11       26.61       33.06      8.38 o
 -10   2  11       97.50      107.36      9.37 o
  -9   2  11      132.22      122.36      9.37 o
  -8   2  11      534.03      540.74     15.51 o
  -7   2  11      480.98      475.48     16.23 o
  -6   2  11      315.16      301.45      9.43 o
  -5   2  11      191.25      189.24      7.16 o
  -4   2  11     1520.34     1479.07     20.60 o
  -3   2  11     1009.92      964.37     15.70 o
  -2   2  11       27.93       35.65      4.56 o
  -1   2  11      519.62      463.46     10.70 o
   0   2  11      316.19      302.75     10.15 o
   1   2  11     8555.93     8451.97     85.29 o
   2   2  11      348.28      325.97     12.20 o
   3   2  11       42.08       37.43      7.57 o
   4   2  11      627.24      611.29     19.14 o
   5   2  11      247.64      238.51     23.10 o
   6   2  11       98.83      107.11     11.09 o
   7   2  11      508.57      529.91     21.75 o
   8   2  11       17.27       -1.05      8.04 o
   9   2  11      476.70      488.54     40.34 o
  10   2  11      134.61      170.77     15.04 o
 -12   3  11       53.77       78.93     10.39 o
 -11   3  11       17.93       41.93      7.58 o
 -10   3  11       32.11       40.84      7.28 o
  -9   3  11      856.82      827.16     20.28 o
  -8   3  11       53.35       72.27      7.45 o
  -7   3  11      410.29      385.71     12.39 o
  -6   3  11      254.61      261.93     11.65 o
  -5   3  11     2869.85     2786.79     32.23 o
  -4   3  11     1041.94     1036.75     18.69 o
  -3   3  11      373.49      371.73      9.89 o
  -2   3  11        5.88        5.72      4.24 o
  -1   3  11      710.99      700.57     15.80 o
   0   3  11     3381.78     3334.20     40.13 o
   1   3  11        3.24        7.27      4.66 o
   2   3  11      514.57      553.00     15.18 o
   3   3  11     1475.26     1459.02     25.88 o
   4   3  11      285.80      277.92     14.42 o
   5   3  11      553.68      544.07     19.10 o
   6   3  11       28.15       51.75      8.80 o
   7   3  11      381.95      376.59     17.62 o
   8   3  11      452.87      461.09     19.74 o
   9   3  11      228.85      223.57     15.83 o
  10   3  11       11.86       15.70      9.56 o
 -12   4  11       21.21       24.36      8.52 o
 -11   4  11       38.90       53.44      8.15 o
 -10   4  11      131.31      140.23     10.63 o
  -9   4  11      135.87      136.90     10.06 o
  -8   4  11     1786.57     1745.50     34.85 o
  -7   4  11        5.95       14.61      5.80 o
  -6   4  11      648.54      605.91     14.25 o
  -5   4  11      337.87      315.67      9.65 o
  -4   4  11     1510.73     1410.09     26.76 o
  -3   4  11      569.99      526.89     12.78 o
  -2   4  11     1475.89     1438.65     22.41 o
  -1   4  11     1631.47     1566.34     23.76 o
   0   4  11     1164.71     1116.65     19.57 o
   1   4  11      858.19      848.80     16.79 o
   2   4  11     1488.56     1488.66     26.26 o
   3   4  11      122.72      110.32      8.55 o
   4   4  11     1263.01     1233.63     28.73 o
   5   4  11       46.44       57.28      8.91 o
   6   4  11      836.02      809.03     23.45 o
   7   4  11       14.91       22.97      8.36 o
   8   4  11        0.70       -0.50      8.32 o
   9   4  11       53.25       71.60     11.33 o
 -12   5  11       32.62       39.36      8.13 o
 -11   5  11        4.37        8.07      6.49 o
 -10   5  11      106.56      109.81      9.84 o
  -9   5  11     1222.50     1258.95     29.02 o
  -8   5  11       21.14       31.97      6.85 o
  -7   5  11      301.37      278.49     12.16 o
  -6   5  11      560.83      527.46     20.98 o
  -5   5  11     1927.74     1816.04     26.51 o
  -4   5  11      508.08      479.87     16.17 o
  -3   5  11     1485.01     1410.85     22.31 o
  -2   5  11       20.75       14.69      4.52 o
  -1   5  11      937.89      945.03     18.53 o
   0   5  11      229.70      229.96      9.54 o
   1   5  11      175.60      180.50      9.64 o
   2   5  11      367.87      362.37     13.40 o
   3   5  11     1260.98     1220.92     24.03 o
   4   5  11        5.12       12.80      6.79 o
   5   5  11      721.70      698.43     21.47 o
   6   5  11        3.12        3.59      6.96 o
   7   5  11      439.39      436.90     18.95 o
   8   5  11       71.31       71.98     10.88 o
   9   5  11      360.58      380.32     19.27 o
 -12   6  11       28.01       31.12      8.95 o
 -11   6  11        0.60       -2.05      7.39 o
 -10   6  11      194.08      200.91     13.89 o
  -9   6  11      162.80      159.64     10.86 o
  -8   6  11      456.93      464.34     15.53 o
  -7   6  11      592.25      628.87     19.28 o
  -6   6  11       98.67       85.10      8.08 o
  -5   6  11        7.09       10.84      6.19 o
  -4   6  11     1707.88     1705.45     25.58 o
  -3   6  11      234.21      213.68     11.12 o
  -2   6  11      790.03      797.12     16.33 o
  -1   6  11      123.77      128.78      7.89 o
   0   6  11      314.98      304.52     12.47 o
   1   6  11      472.28      456.25     14.44 o
   2   6  11      495.09      491.37     16.21 o
   3   6  11       14.67       21.28      6.17 o
   4   6  11     1251.96     1235.67     31.37 o
   5   6  11        5.15        2.22      6.83 o
   6   6  11      460.53      454.89     29.37 o
   7   6  11       17.87       19.23      8.13 o
   8   6  11        9.07        5.99      8.56 o
   9   6  11       65.58       61.55     11.41 o
 -11   7  11       60.40       57.36     13.27 o
 -10   7  11       85.11       92.12     10.90 o
  -9   7  11      261.99      271.26     13.41 o
  -8   7  11      255.37      252.29     12.69 o
  -7   7  11      404.74      412.76     14.79 o
  -6   7  11     1549.11     1538.60     31.71 o
  -5   7  11      462.66      462.95     16.98 o
  -4   7  11       98.22      111.75      9.81 o
  -3   7  11     1523.35     1491.73     23.79 o
  -2   7  11       69.38       72.74      6.69 o
  -1   7  11      296.72      316.40     11.25 o
   0   7  11      367.68      377.45     13.31 o
   1   7  11        6.21        0.59      5.06 o
   2   7  11      456.36      452.81     14.90 o
   3   7  11      524.84      591.75     16.97 o
   4   7  11        0.05        0.62      6.72 o
   5   7  11     1079.49     1052.38     27.04 o
   6   7  11       82.98       72.18     10.00 o
   7   7  11       96.00       82.04     11.21 o
   8   7  11      227.71      245.46     16.20 o
   9   7  11      302.14      300.46     28.86 o
 -11   8  11        2.17        2.82      8.09 o
 -10   8  11      219.60      226.11     15.11 o
  -9   8  11       24.33       26.67      8.17 o
  -8   8  11      315.03      292.86     15.39 o
  -7   8  11      834.80      881.31     25.50 o
  -6   8  11       39.47       29.76      7.70 o
  -5   8  11      169.53      201.04     12.83 o
  -4   8  11      548.14      559.53     27.75 o
  -3   8  11       62.44       59.19      6.30 o
  -2   8  11      645.03      588.23     14.55 o
  -1   8  11      120.96      120.21      8.59 o
   0   8  11        7.55        5.70      4.73 o
   1   8  11     1501.97     1478.69     27.34 o
   2   8  11       62.40       63.57      9.36 o
   3   8  11      229.74      231.40     12.16 o
   4   8  11      371.77      368.49     16.82 o
   5   8  11       94.78       81.32     10.45 o
   6   8  11      459.84      486.06     19.72 o
   7   8  11      287.80      284.94     16.76 o
   8   8  11       58.22       62.68     11.02 o
 -10   9  11        4.43       14.78      8.13 o
  -9   9  11      180.80      171.31     13.57 o
  -8   9  11      303.55      300.76     16.14 o
  -7   9  11       98.40      110.65     11.20 o
  -6   9  11     1771.91     1689.53     34.78 o
  -5   9  11       33.31       28.65      7.35 o
  -4   9  11       20.95       25.36      7.00 o
  -3   9  11      520.12      479.52     17.25 o
  -2   9  11      144.87      144.93      8.81 o
  -1   9  11        7.10        6.16      6.12 o
   0   9  11     1008.21      960.68     22.05 o
   1   9  11       41.05       27.79      6.68 o
   2   9  11      938.00      928.29     21.67 o
   3   9  11       11.05       11.46      6.15 o
   4   9  11        0.14        6.11      7.06 o
   5   9  11      230.77      236.14     14.87 o
   6   9  11       97.69      117.59     12.06 o
   7   9  11       11.45       27.12      9.11 o
   8   9  11      662.56      639.47     27.56 o
 -10  10  11       24.10       29.63     11.69 o
  -9  10  11        5.64        2.05      7.98 o
  -8  10  11       65.07       66.90     10.30 o
  -7  10  11      642.61      683.97     22.08 o
  -6  10  11        0.05        5.62      8.44 o
  -5  10  11      249.96      257.67     14.87 o
  -4  10  11      186.57      178.81     12.81 o
  -3  10  11       29.53       15.96      7.11 o
  -2  10  11        4.12        0.54      5.68 o
  -1  10  11      282.70      248.87     15.11 o
   0  10  11      244.71      228.34     10.90 o
   1  10  11     1046.05     1103.63     35.71 o
   2  10  11      128.32      120.73     10.01 o
   3  10  11       49.26       45.02      7.85 o
   4  10  11        6.91        4.77      7.27 o
   5  10  11        2.42       -3.36      7.31 o
   6  10  11        3.34        4.79      9.17 o
   7  10  11      220.78      245.95     19.22 o
  -9  11  11        3.60       -0.90      8.40 o
  -8  11  11      223.31      198.25     14.91 o
  -7  11  11       25.05       20.03      8.85 o
  -6  11  11      812.27      772.81     23.46 o
  -5  11  11       15.74       32.91      8.23 o
  -4  11  11       65.10       79.37     12.61 o
  -3  11  11        2.64       -4.49      5.95 o
  -2  11  11      110.96      109.28     13.65 o
  -1  11  11      226.80      255.17     12.94 o
   0  11  11      880.12      937.68     20.17 o
   1  11  11       20.40       23.49      9.44 o
   2  11  11      378.99      394.41     15.68 o
   3  11  11      116.35      118.45     10.19 o
   4  11  11        0.15       -1.19      7.19 o
   5  11  11       24.06       29.17      8.94 o
   6  11  11       83.56       97.27     16.73 o
  -8  12  11       27.28       38.31      9.34 o
  -7  12  11      292.45      285.42     17.09 o
  -6  12  11      164.17      191.96     14.59 o
  -5  12  11      154.94      183.82     22.38 o
  -4  12  11        0.24       12.59      7.46 o
  -3  12  11        0.29       -2.01      6.87 o
  -2  12  11      188.48      195.62     13.84 o
  -1  12  11      153.87      185.38     12.03 o
   0  12  11      293.56      302.41     14.22 o
   1  12  11      552.04      547.29     17.88 o
   2  12  11      540.91      543.14     18.09 o
   3  12  11       71.02       75.82      9.35 o
   4  12  11       17.64       20.93      8.93 o
   5  12  11      135.54      125.74     15.05 o
  -7  13  11        0.48        8.16      8.51 o
  -6  13  11      174.80      166.09     18.79 o
  -5  13  11      240.87      242.74     16.09 o
  -4  13  11      298.03      293.82     17.02 o
  -3  13  11       33.49       43.85      9.32 o
  -2  13  11       94.76       98.16     11.27 o
  -1  13  11      434.35      427.67     19.14 o
   0  13  11      260.28      278.53     15.40 o
   1  13  11       56.23       77.60     10.54 o
   2  13  11      211.58      223.19     13.37 o
   3  13  11      463.52      456.46     17.76 o
   4  13  11        7.68       12.16      7.66 o
  -6  14  11        4.09        9.59      8.65 o
  -5  14  11      131.32      142.01     13.56 o
  -4  14  11      135.66      141.84     13.70 o
  -3  14  11       71.26       89.27     15.47 o
  -2  14  11      249.03      262.32     16.50 o
  -1  14  11       95.40       95.63     11.32 o
   0  14  11      183.29      206.23     14.35 o
   1  14  11       27.41       43.49      9.53 o
   2  14  11      342.39      364.51     16.27 o
   3  14  11       73.03       86.13     10.08 o
  -4  15  11      134.19      119.77     18.18 o
  -3  15  11      275.01      255.37     16.96 o
  -2  15  11       12.75       15.54      8.73 o
  -1  15  11      323.48      353.36     18.86 o
   0  15  11       12.58       12.51      8.30 o
   1  15  11        8.24       16.09      8.95 o
 -12   0  12       48.05       73.53     15.61 o
 -10   0  12       47.08       67.98     14.60 o
  -8   0  12     2022.73     2096.36     43.08 o
  -6   0  12      823.55      841.15     23.05 o
  -4   0  12       67.90       64.93      8.62 o
  -2   0  12     1208.20     1069.18     26.54 o
   0   0  12     4508.99     4401.01     90.00 o
   2   0  12       45.03       45.81     11.09 o
   4   0  12      392.17      429.57     25.32 o
   6   0  12     1094.87     1147.36     40.80 o
   8   0  12      330.79      399.03     27.95 o
 -12   1  12        3.17       14.85      8.58 o
 -11   1  12       29.09       35.36      9.14 o
 -10   1  12       39.27       45.71      8.60 o
  -9   1  12      469.19      499.88     16.18 o
  -8   1  12        0.55        2.02      5.02 o
  -7   1  12     1204.49     1292.78     21.99 o
  -6   1  12      284.33      280.00     11.79 o
  -5   1  12       12.23       14.75      4.20 o
  -4   1  12      163.98      149.17      7.37 o
  -3   1  12      148.69      144.57      8.15 o
  -2   1  12       61.20       66.21      6.11 o
  -1   1  12     1864.42     1738.35     28.66 o
   0   1  12      133.69      123.45      8.75 o
   1   1  12     1131.50     1034.12     29.17 o
   2   1  12      152.31      161.56     11.65 o
   3   1  12        7.76        7.60      6.42 o
   4   1  12        8.15        7.47      6.66 o
   5   1  12      558.72      564.79     19.99 o
   6   1  12       46.24       40.88      9.61 o
   7   1  12     1290.17     1251.95     46.73 o
   8   1  12       23.14       19.74      9.19 o
   9   1  12        0.95       10.16      9.41 o
 -12   2  12       31.65       26.28      9.53 o
 -11   2  12       75.70       82.55     10.65 o
 -10   2  12       43.01       53.24      8.13 o
  -9   2  12      150.30      185.05     11.22 o
  -8   2  12     1262.40     1252.47     24.67 o
  -7   2  12       33.09       33.81      5.73 o
  -6   2  12      158.15      165.14      9.40 o
  -5   2  12      444.45      452.77     12.93 o
  -4   2  12        3.04       -3.57      3.57 o
  -3   2  12      451.13      459.44     11.16 o
  -2   2  12      423.75      383.97     11.49 o
  -1   2  12        4.19        1.82      4.98 o
   0   2  12     1883.61     1891.57     30.77 o
   1   2  12      666.04      637.31     17.56 o
   2   2  12      379.57      419.73     14.18 o
   3   2  12       97.76       93.98      9.87 o
   4   2  12      138.50      138.49     12.29 o
   5   2  12      216.50      215.43     14.39 o
   6   2  12     1084.86     1087.94     30.55 o
   7   2  12       20.70       26.97      9.02 o
   8   2  12      255.66      259.21     16.96 o
   9   2  12      189.58      187.59     15.56 o
 -12   3  12        8.05       40.90     12.93 o
 -11   3  12        1.00       21.12      9.57 o
 -10   3  12      194.45      211.32     12.45 o
  -9   3  12      319.05      325.24     20.74 o
  -8   3  12       22.04       30.53      7.71 o
  -7   3  12      392.87      419.03     14.16 o
  -6   3  12      971.06      920.10     18.09 o
  -5   3  12       31.08       31.17      4.88 o
  -4   3  12      641.40      622.81     13.16 o
  -3   3  12       71.05       57.51      6.09 o
  -2   3  12      413.14      419.57     12.01 o
  -1   3  12      353.82      350.23     11.31 o
   0   3  12       85.40       74.45      9.76 o
   1   3  12     1082.67     1045.60     21.82 o
   2   3  12      492.43      488.48     15.16 o
   3   3  12        0.40        4.57      6.26 o
   4   3  12      462.61      482.02     20.55 o
   5   3  12      523.02      557.79     22.46 o
   6   3  12      414.48      417.74     29.42 o
   7   3  12      482.15      464.37     20.38 o
   8   3  12      311.76      296.21     17.91 o
   9   3  12        0.98        4.09     13.86 o
 -11   4  12       88.80      105.32     13.77 o
 -10   4  12       97.88      102.37     11.03 o
  -9   4  12      731.81      747.19     23.10 o
  -8   4  12       58.78       70.42     11.81 o
  -7   4  12      314.79      296.70     12.71 o
  -6   4  12        6.29        8.96      4.90 o
  -5   4  12      886.52      872.17     17.41 o
  -4   4  12        6.02        4.06      4.53 o
  -3   4  12     1799.91     1680.62     25.54 o
  -2   4  12        0.22        0.29      4.44 o
  -1   4  12      158.06      182.62      9.07 o
   0   4  12      680.83      694.63     15.76 o
   1   4  12     2627.69     2400.19     33.02 o
   2   4  12      131.79      140.00      8.59 o
   3   4  12      791.87      791.28     22.55 o
   4   4  12      148.06      153.59     12.34 o
   5   4  12      514.77      531.57     20.30 o
   6   4  12      194.99      216.57     14.94 o
   7   4  12        4.66        7.70      9.98 o
   8   4  12        4.75        7.24      9.23 o
 -11   5  12        1.31       15.80      8.42 o
 -10   5  12      171.86      150.86     12.92 o
  -9   5  12        5.56       10.42      7.16 o
  -8   5  12       65.93       90.10     10.55 o
  -7   5  12       22.48       20.04      6.22 o
  -6   5  12      643.32      633.62     25.31 o
  -5   5  12        0.53       -3.06      6.66 o
  -4   5  12      969.74      975.14     18.63 o
  -3   5  12      101.71       95.38      7.37 o
  -2   5  12     2087.11     1966.77     28.62 o
  -1   5  12       88.31       94.69     10.16 o
   0   5  12      491.29      451.30     14.89 o
   1   5  12       22.52       24.17      5.63 o
   2   5  12     1580.10     1517.55     25.09 o
   3   5  12       43.65       34.40      7.55 o
   4   5  12      400.80      417.96     17.99 o
   5   5  12       84.25       84.30     10.52 o
   6   5  12      278.38      281.93     16.51 o
   7   5  12       22.12        9.09      8.38 o
   8   5  12      353.20      428.42     20.46 o
 -11   6  12       50.55       77.66     10.64 o
 -10   6  12        5.26        5.61      8.09 o
  -9   6  12      293.39      357.21     16.94 o
  -8   6  12       62.83       69.96      8.33 o
  -7   6  12        1.72       10.84      6.96 o
  -6   6  12       11.54       22.30     13.52 o
  -5   6  12      624.01      671.04     19.92 o
  -4   6  12       25.75       24.24      5.81 o
  -3   6  12     1167.90     1156.82     20.85 o
  -2   6  12      154.56      148.98      8.81 o
  -1   6  12      407.50      411.30     12.92 o
   0   6  12      530.41      462.44     13.54 o
   1   6  12     1580.90     1506.60     29.10 o
   2   6  12      287.78      325.34     13.61 o
   3   6  12      815.66      788.99     19.82 o
   4   6  12       33.71       33.71      6.90 o
   5   6  12      169.23      186.73     14.75 o
   6   6  12        3.76       16.24      8.26 o
   7   6  12        4.32        5.19      8.17 o
   8   6  12      159.54      152.49     14.48 o
 -10   7  12       99.81       92.18     12.07 o
  -9   7  12       34.89       32.48      8.46 o
  -8   7  12      177.37      188.76     15.38 o
  -7   7  12      290.59      307.76     18.83 o
  -6   7  12      421.92      397.37     16.89 o
  -5   7  12       60.87       49.21     11.47 o
  -4   7  12     1126.56     1106.74     26.17 o
  -3   7  12       74.94       67.37      6.75 o
  -2   7  12      239.72      271.08     11.09 o
  -1   7  12      728.02      761.56     17.01 o
   0   7  12       67.69       69.01      7.95 o
   1   7  12      153.18      139.07      8.99 o
   2   7  12      978.88      997.15     22.96 o
   3   7  12        0.02        4.95      6.96 o
   4   7  12      247.69      278.23     13.34 o
   5   7  12        7.26        8.75      8.63 o
   6   7  12       28.83       33.19     10.59 o
   7   7  12      485.37      523.65     21.70 o
 -10   8  12        3.60        0.06      8.90 o
  -9   8  12       72.29       68.42     13.61 o
  -8   8  12      723.39      703.19     22.53 o
  -7   8  12        3.90       10.98      7.44 o
  -6   8  12       28.67       59.23     10.28 o
  -5   8  12      440.59      419.23     22.01 o
  -4   8  12        8.67        7.27      8.75 o
  -3   8  12      808.04      721.22     21.15 o
  -2   8  12      207.22      216.62     10.46 o
  -1   8  12        4.59        1.93      5.23 o
   0   8  12     1295.93     1259.55     23.11 o
   1   8  12      545.88      518.12     24.05 o
   2   8  12        0.14       11.62      6.15 o
   3   8  12      396.96      404.99     15.38 o
   4   8  12       15.95       22.15      6.58 o
   5   8  12        9.43       15.39      8.06 o
   6   8  12      202.21      182.62     14.42 o
   7   8  12       11.78       13.29      9.02 o
  -9   9  12      206.31      204.53     14.77 o
  -8   9  12      144.98      150.80     13.16 o
  -7   9  12      773.77      758.12     23.18 o
  -6   9  12        1.65        9.95      7.38 o
  -5   9  12        4.17       10.77      7.17 o
  -4   9  12      468.79      474.41     31.89 o
  -3   9  12      107.51       94.94     10.52 o
  -2   9  12       22.93       22.48      5.78 o
  -1   9  12     1018.07     1032.85     20.95 o
   0   9  12       96.12       87.81      8.14 o
   1   9  12      725.14      717.49     17.50 o
   2   9  12       47.09       60.37      8.32 o
   3   9  12       59.96       51.35      7.81 o
   4   9  12       45.43       52.90      8.27 o
   5   9  12      113.03      107.63     11.66 o
   6   9  12       30.77       29.60      9.41 o
  -9  10  12       18.44       25.48      9.58 o
  -8  10  12      501.84      548.10     21.63 o
  -7  10  12      238.97      279.18     18.95 o
  -6  10  12      165.39      201.81     14.39 o
  -5  10  12       43.53       52.66      9.37 o
  -4  10  12       16.68        9.23     10.80 o
  -3  10  12      100.95       95.57     10.63 o
  -2  10  12      223.36      215.25     12.42 o
  -1  10  12       62.15       62.89      7.64 o
   0  10  12     1307.38     1278.62     25.02 o
   1  10  12       29.53       49.84      9.18 o
   2  10  12       20.84       33.55      8.19 o
   3  10  12        7.56       16.93      6.93 o
   4  10  12      121.17      125.28     10.68 o
   5  10  12        1.80       -7.86      7.86 o
   6  10  12      170.64      175.82     14.69 o
  -8  11  12       21.95       14.91      9.25 o
  -7  11  12      570.83      563.61     22.01 o
  -6  11  12      405.03      376.20     26.48 o
  -5  11  12       60.16       73.61     15.25 o
  -4  11  12      151.63      161.34     13.38 o
  -3  11  12      132.74      135.91     12.36 o
  -2  11  12       65.00       64.29      9.67 o
  -1  11  12      763.21      788.59     20.98 o
   0  11  12       23.03       29.32      6.72 o
   1  11  12      240.86      267.47     12.52 o
   2  11  12      117.73      111.63     10.38 o
   3  11  12        2.56        9.03      6.72 o
   4  11  12        0.64       -0.16      6.66 o
   5  11  12      195.83      189.34     15.08 o
  -7  12  12      196.72      238.75     16.54 o
  -6  12  12       49.26       66.07     10.57 o
  -5  12  12       13.09       32.28      9.24 o
  -4  12  12        3.95        6.62      8.03 o
  -3  12  12        5.51        1.83      7.65 o
  -2  12  12      363.05      344.97     17.86 o
  -1  12  12      109.35      120.77     10.81 o
   0  12  12      335.64      337.32     15.62 o
   1  12  12      319.31      306.80     13.50 o
   2  12  12       32.50       25.05      7.78 o
   3  12  12       25.30       25.12      7.81 o
   4  12  12       44.42       57.84      9.36 o
  -5  13  12       51.98       53.94     10.17 o
  -4  13  12       10.32       -4.49      9.09 o
  -3  13  12       43.53       36.09      9.62 o
  -2  13  12      283.76      312.73     17.69 o
  -1  13  12       90.36      103.00     11.75 o
   0  13  12       41.53       38.64      8.33 o
   1  13  12      113.05      106.54     10.67 o
   2  13  12      222.73      245.55     14.19 o
  -3  14  12      121.64      155.15     13.86 o
  -2  14  12        3.60        7.71      8.32 o
  -1  14  12      156.10      187.19     14.69 o
   0  14  12        2.76        2.62      8.36 o
 -11   0  13        5.95       18.60     11.38 o
  -9   0  13     1882.61     1908.15     76.88 o
  -7   0  13      187.14      195.76     17.79 o
  -5   0  13      142.03      129.37     11.52 o
  -3   0  13      777.84      721.13     22.72 o
  -1   0  13     3013.58     2965.10    163.49 o
   1   0  13        8.57       -0.79      8.15 o
   3   0  13      531.13      481.24     26.91 o
   5   0  13      795.39      813.62     44.84 o
   7   0  13      500.78      472.00     58.75 o
 -11   1  13       36.83       45.28     11.50 o
 -10   1  13      218.40      235.79     17.73 o
  -9   1  13       16.55       30.18     10.48 o
  -8   1  13     1164.78     1220.18     43.27 o
  -7   1  13       95.28      112.72      9.00 o
  -6   1  13       28.78       27.65      6.08 o
  -5   1  13        3.39        4.31      4.61 o
  -4   1  13      106.12       96.84      7.53 o
  -3   1  13      295.92      317.17     12.54 o
  -2   1  13     1970.81     1903.29     32.77 o
  -1   1  13       17.57       -1.21      5.18 o
   0   1  13      836.06      808.57     22.26 o
   1   1  13      616.88      562.00     19.07 o
   2   1  13       25.11       22.60      9.78 o
   3   1  13       36.95       40.88      8.22 o
   4   1  13      366.11      412.83     22.44 o
   5   1  13        0.01       -6.94      6.94 o
   6   1  13     1157.59     1163.42     30.77 o
   7   1  13       38.65       53.90     10.90 o
   8   1  13        6.50        8.71      9.43 o
 -11   2  13       26.43       39.29     11.27 o
 -10   2  13      107.19      111.64     16.39 o
  -9   2  13      895.67      908.45     24.81 o
  -8   2  13       88.02      107.76     10.38 o
  -7   2  13      113.06      133.45      9.60 o
  -6   2  13      221.44      226.09     10.20 o
  -5   2  13       45.67       39.59      5.11 o
  -4   2  13      580.22      574.53     15.87 o
  -3   2  13      842.28      784.96     18.70 o
  -2   2  13      106.82      115.81      8.98 o
  -1   2  13      922.71      915.49     20.50 o
   0   2  13     1024.66     1008.36     23.04 o
   1   2  13       21.99       12.63      6.69 o
   2   2  13      212.28      191.91     13.01 o
   3   2  13        5.73        2.79      6.69 o
   4   2  13       40.41       46.01      8.78 o
   5   2  13      796.05      740.95     23.83 o
   6   2  13        6.32       20.31      9.39 o
   7   2  13      311.99      307.18     18.34 o
   8   2  13      224.42      214.75     16.53 o
 -11   3  13      192.75      197.69     21.62 o
 -10   3  13      219.90      225.30     20.14 o
  -9   3  13        0.40       11.97      7.51 o
  -8   3  13      177.99      210.07     13.35 o
  -7   3  13      272.61      294.08     12.97 o
  -6   3  13        5.67       -1.33      4.64 o
  -5   3  13      228.09      256.45     11.76 o
  -4   3  13      149.70      156.08      8.90 o
  -3   3  13      897.98      913.89     18.26 o
  -2   3  13      270.67      288.93     12.39 o
  -1   3  13      544.80      505.01     15.77 o
   0   3  13      238.33      255.11     12.27 o
   1   3  13     1065.30     1043.64     22.52 o
   2   3  13       51.73       32.50      8.09 o
   3   3  13      117.44      105.88     17.50 o
   4   3  13      295.13      300.07     29.14 o
   5   3  13      227.88      232.43     15.64 o
   6   3  13      522.04      523.25     21.80 o
   7   3  13      275.56      306.89     18.20 o
 -10   4  13       39.22       50.69      9.52 o
  -9   4  13       99.52       92.66     10.64 o
  -8   4  13      586.22      531.36     19.33 o
  -7   4  13       83.14       94.18      8.92 o
  -6   4  13      210.83      213.26     12.92 o
  -5   4  13       36.22       35.87      6.79 o
  -4   4  13     1094.83     1054.21     20.30 o
  -3   4  13       53.64       63.92      6.75 o
  -2   4  13       70.60       89.91      7.52 o
  -1   4  13       23.09       21.55      6.22 o
   0   4  13     2350.88     2304.40     37.20 o
   1   4  13      315.13      326.31     13.85 o
   2   4  13      164.81      173.14     11.06 o
   3   4  13      110.40       92.10     10.49 o
   4   4  13      412.32      398.39     18.40 o
   5   4  13      406.28      423.65     19.43 o
   6   4  13       30.78       30.15     10.09 o
   7   4  13        6.27       -1.72     13.30 o
 -10   5  13       36.94       42.73      9.49 o
  -9   5  13        5.56       -0.84      7.46 o
  -8   5  13      182.57      194.81     16.03 o
  -7   5  13      255.24      236.98     20.30 o
  -6   5  13        0.24       -2.92      6.06 o
  -5   5  13      335.68      336.76     17.28 o
  -4   5  13       17.27       22.07      6.16 o
  -3   5  13     1008.65     1030.56     24.74 o
  -2   5  13      175.20      163.31      9.35 o
  -1   5  13      381.32      369.27     12.69 o
   0   5  13       58.15       53.28      6.70 o
   1   5  13     1208.09     1152.32     24.51 o
   2   5  13      174.16      157.70     11.80 o
   3   5  13      826.53      829.18     24.22 o
   4   5  13       79.69       80.62     10.58 o
   5   5  13       81.68       89.15     11.35 o
   6   5  13        0.68        2.12      8.03 o
   7   5  13      527.97      522.81     25.09 o
 -10   6  13       26.78       42.17     10.85 o
  -9   6  13        5.98       -1.51      9.52 o
  -8   6  13       68.05       82.52     10.14 o
  -7   6  13       40.03       43.14      8.44 o
  -6   6  13      223.99      234.49     14.00 o
  -5   6  13      188.14      174.12     16.13 o
  -4   6  13     1032.99     1052.25     22.59 o
  -3   6  13      161.07      156.97      9.46 o
  -2   6  13      156.22      173.09      9.78 o
  -1   6  13      328.14      325.71     12.27 o
   0   6  13      837.60      804.86     24.62 o
   1   6  13       61.50       61.80      6.98 o
   2   6  13      902.60      916.87     22.09 o
   3   6  13        7.23       13.20      7.59 o
   4   6  13      180.94      179.93     13.94 o
   5   6  13       22.28       24.58      8.98 o
   6   6  13        9.91       16.93      8.88 o
   7   6  13       79.68       75.45     11.60 o
  -9   7  13        2.47       18.92     10.28 o
  -8   7  13       18.11       23.03     10.50 o
  -7   7  13      195.03      193.71     16.70 o
  -6   7  13        0.00        5.88      7.11 o
  -5   7  13      354.72      337.68     16.29 o
  -4   7  13      146.07      139.11     11.85 o
  -3   7  13      232.76      283.15     11.65 o
  -2   7  13     1217.48     1153.24     22.05 o
  -1   7  13       59.57       49.16      6.96 o
   0   7  13      184.20      188.81     11.43 o
   1   7  13      915.28      935.06     22.74 o
   2   7  13       37.57       30.28      6.53 o
   3   7  13      239.43      232.54     13.03 o
   4   7  13       23.67       24.07      8.72 o
   5   7  13        5.01        1.80     12.19 o
   6   7  13      332.94      263.87     17.15 o
  -9   8  13      176.20      185.44     16.83 o
  -8   8  13        0.04       -0.28      7.47 o
  -7   8  13       17.10       17.05      8.44 o
  -6   8  13      161.52      168.07     13.12 o
  -5   8  13        5.59        9.72      7.62 o
  -4   8  13      325.18      306.53     17.18 o
  -3   8  13      280.61      312.07     17.02 o
  -2   8  13        9.97       19.63      6.15 o
  -1   8  13     1082.19     1077.48     21.80 o
   0   8  13      506.83      519.81     15.71 o
   1   8  13       50.38       55.09      7.32 o
   2   8  13      309.92      343.73     22.19 o
   3   8  13       11.60        9.29      6.45 o
   4   8  13        3.88       -0.45      6.35 o
   5   8  13      184.53      203.71     15.27 o
   6   8  13       64.26       69.48     10.91 o
  -8   9  13      170.79      231.25     15.85 o
  -7   9  13        0.14        9.97      7.98 o
  -6   9  13        0.05        1.18      7.54 o
  -5   9  13      166.81      119.85     11.89 o
  -4   9  13      180.48      166.76     13.19 o
  -3   9  13      122.54      118.29     11.70 o
  -2   9  13      934.85      999.14     33.76 o
  -1   9  13       21.26       24.04      6.75 o
   0   9  13      225.88      234.06     11.87 o
   1   9  13      208.27      214.98     11.76 o
   2   9  13       80.08       64.78      7.71 o
   3   9  13       58.38       60.95      8.66 o
   4   9  13      210.80      200.41     13.04 o
   5   9  13       64.65       68.35      8.96 o
  -7  10  13       28.51       33.39      9.36 o
  -6  10  13       22.88       27.56      9.31 o
  -5  10  13       24.77       41.96      9.34 o
  -4  10  13      137.08      149.82     13.06 o
  -3  10  13      517.40      496.68     20.25 o
  -2  10  13       31.70       36.49      9.17 o
  -1  10  13      854.60      918.21     30.76 o
   0  10  13       13.94       26.75      6.98 o
   1  10  13        0.11       -0.64      5.88 o
   2  10  13      127.48      117.66     10.70 o
   3  10  13      106.84      112.38     10.65 o
   4  10  13       61.51       70.74      9.31 o
  -6  11  13        7.87       12.80      8.90 o
  -5  11  13        9.29        5.89      8.21 o
  -4  11  13       45.03       45.42      9.73 o
  -3  11  13        2.97       -0.49      8.02 o
  -2  11  13      749.69      757.35     24.26 o
  -1  11  13       14.97       19.13      7.48 o
   0  11  13      162.52      200.73     12.96 o
   1  11  13        0.05       -4.61      6.08 o
   2  11  13        5.22       26.42      8.40 o
   3  11  13       29.05       32.74      8.36 o
  -5  12  13        3.48       17.05      8.91 o
  -4  12  13       97.43      125.85     12.90 o
  -3  12  13      160.89      155.53     13.71 o
  -2  12  13        8.15        6.17      8.19 o
  -1  12  13      350.69      383.19     18.98 o
   0  12  13       83.72       98.10     10.29 o
   1  12  13       20.72       18.02      7.81 o
 -10   0  14      200.65      187.47     30.69 o
  -8   0  14      206.74      272.51     20.93 o
  -6   0  14        0.08        0.74     12.02 o
  -4   0  14     1777.50     1762.81     51.29 o
  -2   0  14     1543.17     1476.96     88.30 o
   0   0  14       52.43       33.98     11.04 o
   2   0  14       52.10       79.33     24.01 o
   4   0  14     1358.66     1434.76     86.64 o
   6   0  14      387.65      387.17     28.46 o
 -10   1  14        4.14       10.88     11.51 o
  -9   1  14      480.07      464.61     36.63 o
  -8   1  14        8.52       36.38      9.92 o
  -7   1  14       65.57       76.50      9.52 o
  -6   1  14       44.38       67.00     10.54 o
  -5   1  14      211.98      197.31     11.04 o
  -4   1  14      222.73      232.95     12.98 o
  -3   1  14     1940.32     1945.40     32.78 o
  -2   1  14       49.41       56.55      8.27 o
  -1   1  14      120.44      117.03     10.78 o
   0   1  14      220.49      209.35     13.49 o
   1   1  14       65.74       67.47     13.48 o
   2   1  14      119.90      116.88     11.14 o
   3   1  14      430.27      441.22     19.28 o
   4   1  14        1.49       -2.22      7.75 o
   5   1  14      938.06      904.15     29.41 o
   6   1  14      168.46      185.96     18.84 o
 -10   2  14      259.47      276.46     19.22 o
  -9   2  14      135.28      129.51     11.95 o
  -8   2  14       45.70       61.74     10.88 o
  -7   2  14       24.46       18.47     10.49 o
  -6   2  14       13.26       16.26      7.78 o
  -5   2  14      221.23      258.25     15.27 o
  -4   2  14     1246.02     1144.43     23.78 o
  -3   2  14       23.00       31.04      8.32 o
  -2   2  14      487.75      529.71     16.27 o
  -1   2  14      476.30      473.78     18.25 o
   0   2  14       73.31       94.27     10.15 o
   1   2  14      420.80      424.74     17.99 o
   2   2  14       29.67       35.04      8.25 o
   3   2  14      104.18      110.40     11.81 o
   4   2  14      491.34      520.07     21.22 o
   5   2  14      129.95      138.21     13.81 o
   6   2  14      195.28      177.44     15.43 o
  -9   3  14      130.92      149.38     12.77 o
  -8   3  14      217.06      229.84     14.42 o
  -7   3  14       56.00       58.66     10.89 o
  -6   3  14       82.83       96.90      9.88 o
  -5   3  14      142.37      149.30     11.59 o
  -4   3  14      486.62      509.22     16.01 o
  -3   3  14      551.25      580.70     16.86 o
  -2   3  14      243.88      245.09     12.28 o
  -1   3  14        0.55        2.01      5.56 o
   0   3  14      921.17      881.33     32.94 o
   1   3  14        2.07        5.09      6.93 o
   2   3  14      348.06      368.83     23.43 o
   3   3  14       80.36       96.85     12.61 o
   4   3  14        2.79       15.67      8.69 o
   5   3  14      337.53      375.98     19.36 o
   6   3  14      289.39      296.56     18.53 o
  -9   4  14      287.76      301.18     19.30 o
  -8   4  14      145.63      157.82     14.96 o
  -7   4  14       36.70       56.78     12.24 o
  -6   4  14       24.66       27.34      7.76 o
  -5   4  14      415.14      464.28     15.70 o
  -4   4  14      272.05      260.67     14.31 o
  -3   4  14       44.44       49.99      7.36 o
  -2   4  14       24.65       26.42      6.51 o
  -1   4  14     1022.89     1037.43     23.16 o
   0   4  14        2.92        3.33     10.80 o
   1   4  14      369.00      389.98     27.31 o
   2   4  14        0.19        3.70      6.77 o
   3   4  14      431.94      437.45     19.73 o
   4   4  14      135.26      166.86     14.23 o
   5   4  14      160.48      158.48     14.12 o
   6   4  14       79.28       67.10     11.07 o
  -9   5  14       31.26       33.40     20.65 o
  -8   5  14      302.74      344.74     19.86 o
  -7   5  14        4.57       -4.81      6.64 o
  -6   5  14      153.45      172.32     12.98 o
  -5   5  14       22.01       27.73      7.97 o
  -4   5  14      463.70      488.26     16.13 o
  -3   5  14        2.06       12.61      5.34 o
  -2   5  14      230.91      220.71     12.13 o
  -1   5  14        0.06        1.68      5.95 o
   0   5  14      841.85      837.92     21.04 o
   1   5  14        1.95        2.67      8.08 o
   2   5  14      736.47      707.91     31.63 o
   3   5  14        5.89        9.00      8.00 o
   4   5  14       23.67       27.74      9.27 o
   5   5  14       19.23       34.81      9.85 o
  -8   6  14       54.73       70.99     11.46 o
  -7   6  14       59.51       60.39     11.95 o
  -6   6  14        0.80        9.35     10.24 o
  -5   6  14      510.60      522.52     20.75 o
  -4   6  14       15.86       20.63      7.91 o
  -3   6  14        4.88       10.82      5.63 o
  -2   6  14       48.04       72.85      7.66 o
  -1   6  14      781.66      768.14     20.22 o
   0   6  14        4.40        1.68      6.22 o
   1   6  14      494.38      507.78     17.43 o
   2   6  14        4.76        3.33      6.45 o
   3   6  14      250.90      289.07     20.48 o
   4   6  14      112.05       82.10     11.22 o
   5   6  14      126.46      121.40     13.22 o
  -8   7  14      163.43      167.11     13.61 o
  -7   7  14       30.27       37.78      8.88 o
  -6   7  14       77.04       89.43     15.51 o
  -5   7  14        0.21       -2.19      7.44 o
  -4   7  14      361.46      364.06     17.19 o
  -3   7  14      598.97      575.53     20.46 o
  -2   7  14      108.87      115.28      9.20 o
  -1   7  14       11.22       25.92      6.48 o
   0   7  14      681.87      655.03     19.08 o
   1   7  14       48.45       54.81      8.36 o
   2   7  14      263.39      281.86     14.43 o
   3   7  14       62.75       67.42      9.71 o
   4   7  14        2.13       -3.97      8.13 o
  -7   8  14      128.31      129.24     13.48 o
  -6   8  14        5.34        7.28      7.83 o
  -5   8  14       95.97      132.26     12.26 o
  -4   8  14      242.83      244.13     15.49 o
  -3   8  14       30.27       47.08      9.23 o
  -2   8  14      611.96      635.12     17.20 o
  -1   8  14      290.24      295.06     14.68 o
   0   8  14       36.00       38.96      6.99 o
   1   8  14      225.88      249.90     12.44 o
   2   8  14        0.32        8.36      6.88 o
   3   8  14       10.50       20.98      8.95 o
   4   8  14      296.79      289.48     18.06 o
  -6   9  14       39.32       42.99     12.63 o
  -5   9  14       17.36       10.62      7.96 o
  -4   9  14        0.91        6.66      7.61 o
  -3   9  14      760.43      808.58     24.83 o
  -2   9  14       11.56       17.73      8.51 o
  -1   9  14       78.07       84.94      8.58 o
   0   9  14      131.75      137.25     11.47 o
   1   9  14       66.21       73.68      8.31 o
   2   9  14      101.51      109.05      9.44 o
   3   9  14      178.88      193.21     13.23 o
  -5  10  14        2.58       10.34     11.49 o
  -4  10  14      378.11      382.13     23.25 o
  -3  10  14        2.77       13.58      8.47 o
  -2  10  14      545.02      585.85     22.36 o
  -1  10  14       21.45       55.23      8.73 o
   0  10  14        5.38       11.47      6.57 o
   1  10  14      135.83      160.77     16.03 o
   2  10  14       39.00       38.00      7.58 o
  -3  11  14      415.53      371.11     20.85 o
  -2  11  14      151.04      162.64     13.86 o
  -1  11  14      164.24      214.39     15.46 o
  -7   0  15       51.88       94.02     14.63 o
  -5   0  15      680.78      661.10     29.72 o
  -3   0  15     1169.02     1254.31     41.71 o
  -1   0  15       25.71       22.88     11.23 o
   1   0  15      181.57      170.50     18.82 o
   3   0  15     1194.39     1202.62     43.90 o
   5   0  15      180.27      209.85     23.37 o
  -8   1  15        9.34       -8.34      8.34 o
  -7   1  15        1.23        2.03      7.87 o
  -6   1  15       10.42       10.53      8.75 o
  -5   1  15      146.25      140.23     14.15 o
  -4   1  15     1357.90     1297.24     29.82 o
  -3   1  15      159.74      151.15     12.62 o
  -2   1  15      192.39      248.08     14.52 o
  -1   1  15       49.04       51.18      8.64 o
   0   1  15      100.86       88.93     10.57 o
   1   1  15       37.38       67.87      9.74 o
   2   1  15      586.01      574.13     33.81 o
   3   1  15       23.20       25.26      9.20 o
   4   1  15      589.58      589.39     23.31 o
   5   1  15      127.38      131.00     19.43 o
  -8   2  15        1.44       21.60     11.63 o
  -7   2  15       12.35       11.04     10.77 o
  -6   2  15      157.35      212.95     15.75 o
  -5   2  15      442.22      499.55     18.75 o
  -4   2  15        1.83       -0.31      6.14 o
  -3   2  15      450.95      476.69     18.86 o
  -2   2  15      376.85      383.76     17.24 o
  -1   2  15        4.45       28.09      7.79 o
   0   2  15       80.24       87.78     10.15 o
   1   2  15      188.86      196.16     14.26 o
   2   2  15      202.85      217.47     15.27 o
   3   2  15      641.87      683.08     23.61 o
   4   2  15      120.92      128.25     13.37 o
  -8   3  15       79.50      115.61     16.70 o
  -7   3  15      235.42      220.83     33.07 o
  -6   3  15       70.41       74.64     11.48 o
  -5   3  15       73.35       83.79      9.86 o
  -4   3  15      510.52      556.41     19.77 o
  -3   3  15      337.82      312.72     14.00 o
  -2   3  15       95.20      118.07     11.14 o
  -1   3  15      209.22      207.38     13.87 o
   0   3  15       22.08       31.33      8.01 o
   1   3  15      331.08      377.60     18.27 o
   2   3  15      416.73      438.24     19.99 o
   3   3  15        3.14        6.59     10.55 o
   4   3  15       52.44       55.12     10.27 o
  -8   4  15      211.80      285.80     32.98 o
  -7   4  15        0.24       21.46     11.46 o
  -6   4  15      524.65      545.69     23.28 o
  -5   4  15      106.40      129.42     14.03 o
  -4   4  15      100.80       97.74     10.46 o
  -3   4  15      131.24      161.67     11.32 o
  -2   4  15      528.49      553.15     17.71 o
  -1   4  15        2.87       15.48      7.18 o
   0   4  15      296.88      326.07     17.03 o
   1   4  15      173.72      179.13     14.09 o
   2   4  15      528.57      530.21     21.48 o
   3   4  15        0.23       21.02      8.84 o
   4   4  15      286.48      288.24     18.24 o
  -7   5  15      269.37      293.39     19.33 o
  -6   5  15       17.19       19.79      9.46 o
  -5   5  15       66.98       84.24     19.69 o
  -4   5  15        0.54        1.50      7.28 o
  -3   5  15      477.92      471.45     18.75 o
  -2   5  15       58.71       61.83      8.05 o
  -1   5  15      272.28      292.91     14.11 o
   0   5  15      136.28      137.66     12.39 o
   1   5  15      373.25      430.64     19.80 o
   2   5  15        0.08        3.17      8.14 o
   3   5  15        2.25       -4.48      7.71 o
  -6   6  15      144.03      158.65     13.06 o
  -5   6  15       42.14       37.08     10.43 o
  -4   6  15      168.01      145.15     14.89 o
  -3   6  15        6.57       26.24      7.47 o
  -2   6  15      314.43      291.82     14.23 o
  -1   6  15        1.17        0.99      6.33 o
   0   6  15      187.68      232.95     13.60 o
   1   6  15       29.36       47.32      9.32 o
   2   6  15      199.10      216.20     15.46 o
   3   6  15      202.10      180.91     29.74 o
  -6   7  15       89.37      101.32     13.99 o
  -5   7  15       17.06       23.41      8.59 o
  -4   7  15      114.19      135.26     12.49 o
  -3   7  15       91.79       78.93     12.30 o
  -2   7  15       30.44       33.51      8.44 o
  -1   7  15      255.93      241.03     13.71 o
   0   7  15        0.90        1.02      6.65 o
   1   7  15      266.07      323.63     15.70 o
   2   7  15       38.62       69.32     16.37 o
  -5   8  15      197.25      210.33     40.47 o
  -4   8  15        0.59        3.09      7.31 o
  -3   8  15      187.42      193.01     14.19 o
  -2   8  15       90.17       99.01     13.70 o
  -1   8  15        4.04        1.90      6.86 o
   0   8  15      204.37      238.04     13.89 o
   1   8  15       11.11       23.50      7.89 o
  -2   9  15       79.98       95.36     11.59 o
  -1   9  15       13.60       24.92     12.94 o
  -6   0  16      485.42      492.45     39.03 o
  -4   0  16      266.93      338.10     23.86 o
  -2   0  16        0.05        1.80      9.85 o
   0   0  16      248.19      250.55     22.83 o
   2   0  16      846.74      941.45     56.39 o
  -6   1  16        3.39       18.36     10.62 o
  -5   1  16      652.88      602.15     23.65 o
  -4   1  16       39.83       56.07      8.93 o
  -3   1  16       91.14      124.07     11.68 o
  -2   1  16        4.07       16.19      7.87 o
  -1   1  16       59.50       65.66      9.93 o
   0   1  16       39.00       47.08      9.37 o
   1   1  16      542.00      569.07     22.62 o
   2   1  16        5.38       15.36      8.71 o
  -6   2  16      262.26      292.26     33.37 o
  -5   2  16       74.37       70.58     14.06 o
  -4   2  16      422.48      446.78     21.85 o
  -3   2  16      112.54      114.63     12.10 o
  -2   2  16       18.57       30.69      8.22 o
  -1   2  16       16.76       29.81      7.90 o
   0   2  16      191.01      207.68     15.08 o
   1   2  16      124.33      146.60     13.40 o
   2   2  16      485.20      484.80     21.41 o
  -5   3  16      321.13      328.01     17.19 o
  -4   3  16      328.92      278.11     18.63 o
  -3   3  16       99.29      148.25     12.50 o
  -2   3  16      123.46      147.34     12.66 o
  -1   3  16       65.00       68.98     14.74 o
   0   3  16      233.36      243.82     15.92 o
   1   3  16      368.97      380.24     19.25 o
   2   3  16        0.34       12.32      9.73 o
  -5   4  16       90.13       71.69     14.99 o
  -4   4  16       44.93       59.68      9.68 o
  -3   4  16      405.55      453.85     22.58 o
  -2   4  16        0.04       24.65      8.13 o
  -1   4  16      246.84      277.94     16.64 o
   0   4  16       98.51      146.33     13.15 o
   1   4  16      127.96      173.45     14.51 o
  -4   5  16      390.78      362.31     21.15 o
  -3   5  16       27.63       53.59      9.48 o
  -2   5  16      301.46      334.34     17.54 o
  -1   5  16       22.84       37.12      9.11 o
   0   5  16      210.17      241.01     16.03 o
  -2   6  16        6.51       25.22     11.29 o
 
